# Supplementary material for: Quantum-enhanced nanodiamond rapid test advances early SARS-CoV-2 antigen detection in clinical diagnostics
Source: Nat Commun. 2025 Oct 2;16:8778. doi: 10.1038/s41467-025-63066-1 (PMC12491541; doi:10.1038/s41467-025-63066-1)
Supplement: Supplementary file 4 — Source Data [file 41467_2025_63066_MOESM4_ESM.xlsx]

## Sheet: Fig. 1c,d
Fig. 1c: FND ODMR raw data				Fig. 1d: FND excitation and emission spectra raw data
X Data (frequency MHz)	Y data (Intensity (proportion))			Excitation			Emission
				X data (wavelength nm)	Y Data		X data (wavelength nm)	Y Data
1200	1.00007			300	0.0507725		548.145	0.0599305
1210	1.00015			301	0.0656511		548.373	0.0618541
1220	0.999964			302	0.0643614		548.601	0.0645917
1230	1.00005			303	0.0666552		548.829	0.067206
1240	0.999952			304	0.0653281		549.058	0.0697709
1250	1.00004			305	0.0661445		549.286	0.0729277
1260	1.00013			306	0.0626105		549.514	0.0765778
1270	1.00006			307	0.0665964		549.743	0.0800306
1280	1.00006			308	0.0598537		549.971	0.0836067
1290	0.999941			309	0.0606202		550.199	0.0871828
1300	1.0001			310	0.0579264		550.427	0.089649
1310	0.999993			311	0.0444617		550.656	0.0928305
1320	0.999976			312	0.0619267		550.884	0.096234
1330	1.00018			313	0.0545563		551.113	0.098577
1340	1.00017			314	0.0682875		551.341	0.100229
1350	0.99993			315	0.0555323		551.569	0.101956
1360	0.999888			316	0.0733609		551.798	0.103805
1370	0.999978			317	0.0544802		552.026	0.105581
1380	0.999993			318	0.044302		552.254	0.106962
1390	0.99979			319	0.0830219		552.483	0.108319
1400	0.999907			320	0.0631828		552.711	0.109946
1410	0.999429			321	0.0450526		552.939	0.111451
1420	0.999512			322	0.0691884		553.168	0.112141
1430	0.994716			323	0.0557666		553.396	0.11446
1440	0.992975			324	0.0493988		553.625	0.115792
1450	0.993297			325	0.0572304		553.853	0.118085
1460	0.999904			326	0.0535373		554.081	0.119738
1470	0.999945			327	0.0293964		554.31	0.120502
1480	0.999369			328	0.0499744		554.538	0.121957
1490	1.00003			329	0.0619178		554.767	0.123856
1500	1.00009			330	0.0375202		554.995	0.125706
1510	0.999945			331	0.0563902		555.224	0.127013
1520	0.999978			332	0.0440934		555.452	0.129085
1530	1.00004			333	0.0524884		555.68	0.1316
1540	1.0001			334	0.0507763		555.909	0.133253
1550	1.00002			335	0.0481698		556.137	0.135226
1560	1.00009			336	0.0440878		556.366	0.136434
1570	1.00002			337	0.05229		556.594	0.137741
1580	1.00012			338	0.0520912		556.823	0.139221
1590	1.00002			339	0.0246567		557.051	0.140898
1600	1.00013			340	0.0370268		557.28	0.142107
1610	0.999953			341	0.0310941		557.508	0.143463
1620	0.999864			342	0.0362361		557.737	0.145214
1630	1.00015			343	0.0380183		557.965	0.147631
1640	1.00011			344	0.0297339		558.194	0.148198
1650	1.00003			345	0.0285856		558.422	0.149308
1660	1.00022			346	0.0300144		558.651	0.150665
1670	1.00011			347	0.0344315		558.879	0.152366
1680	1.00004			348	0.0213972		559.108	0.153698
1690	1.00004			349	0.0244719		559.336	0.154734
1700	1.00008			350	0.0271082		559.565	0.154882
1710	1.00008			351	0.0290202		559.793	0.156658
1720	1.00025			352	0.0218971		560.022	0.158606
1730	1.00019			353	0.0269108		560.25	0.158606
1740	1.00011			354	0.0210144		560.479	0.159543
1750	0.999951			355	0.030498		560.707	0.159667
1760	1.00019			356	0.0284848		560.936	0.160776
1770	0.999941			357	0.0228703		561.164	0.161763
1780	1.00006			358	0.022903		561.393	0.162133
1790	0.999964			359	0.039083		561.622	0.162651
1800	1.00004			360	0.0204683		561.85	0.163711
1810	0.999934			361	0.0279064		562.079	0.164698
1820	1.00003			362	0.0295906		562.307	0.16492
1830	1.00017			363	0.0278383		562.536	0.165758
1840	1.00029			364	0.0276291		562.765	0.166523
1850	0.999941			365	0.0237619		562.993	0.167312
1860	1.00012			366	0.0260934		563.222	0.168644
1870	1.00031			367	0.0319039		563.45	0.169236
1880	1.00008			368	0.0315548		563.679	0.169606
1890	1.00015			369	0.0233254		563.908	0.170617
1900	1.00004			370	0.0239785		564.136	0.170937
1910	1.00002			371	0.0298613		564.365	0.171727
1920	1.00017			372	0.0250605		564.593	0.173058
1930	0.999891			373	0.0309349		564.822	0.174144
1940	1.00017			374	0.0152936		565.051	0.174834
1950	1.0001			375	0.0252565		565.279	0.17513
1960	0.999902			376	0.0149738		565.508	0.176043
1970	0.999989			377	0.0176205		565.737	0.176955
1980	1.00017			378	0.0278476		565.965	0.177572
1990	1.00008			379	0.0250535		566.194	0.178435
2000	1.00006			380	0.0253452		566.423	0.178682
2010	1.00005			381	0.0455801		566.651	0.179199
2020	1.00005			382	0.0226103		566.88	0.179865
2030	0.999967			383	0.0215031		567.109	0.181937
2040	1.00012			384	0.0190805		567.337	0.1828
2050	1.00007			385	0.0302398		567.566	0.183688
2060	1.00005			386	0.0313797		567.795	0.184675
2070	0.999963			387	0.0197793		568.024	0.184946
2080	1.00006			388	0.0327889		568.252	0.186302
2090	1.00003			389	0.0149743		568.481	0.188201
2100	1.00008			390	0.0268674		568.71	0.189656
2110	0.999907			391	0.0237735		568.938	0.190914
2120	1.00002			392	0.0184513		569.167	0.191975
2130	0.999989			393	0.0250222		569.396	0.193676
2140	0.999988			394	0.018779		569.625	0.19523
2150	0.999933			395	0.0166528		569.853	0.196685
2160	1.00006			396	0.0247365		570.082	0.198412
2170	1			397	0.0213384		570.311	0.200163
2180	1.00007			398	0.021646		570.54	0.201741
2190	1.00027			399	0.0225384		570.768	0.203813
2200	1.00008			400	0.0204253		570.997	0.206328
2210	1.00011			401	0.0236358		571.226	0.208449
2220	1.00003			402	0.0195156		571.455	0.209905
2230	0.999967			403	0.0268655		571.683	0.211828
2240	1.00013			404	0.0380523		571.912	0.214566
2250	1.00009			405	0.0261224		572.141	0.218586
2260	0.99997			406	0.0333505		572.37	0.22157
2270	1.0002			407	0.0122782		572.599	0.224678
2280	1.00015			408	0.0282635		572.827	0.228402
2290	0.999986			409	0.021077		573.056	0.231657
2300	0.999969			410	0.0251627		573.285	0.235381
2310	1.00018			411	0.0208151		573.514	0.240289
2320	1.00009			412	0.0148403		573.743	0.244605
2330	1.00007			413	0.0219032		573.972	0.248674
2340	1.00018			414	0.0298099		574.2	0.251708
2350	0.999989			415	0.01833		574.429	0.254889
2360	1.00013			416	0.0262017		574.658	0.258391
2370	1.00014			417	0.0162556		574.887	0.260611
2380	1.00003			418	0.0251459		575.116	0.262116
2390	0.999998			419	0.0175117		575.345	0.263891
2400	1.00002			420	0.03654		575.573	0.265001
2410	0.999996			421	0.0284455		575.802	0.2651
2420	0.999972			422	0.0280791		576.031	0.264113
2430	1.00014			423	0.0350747		576.26	0.26288
2440	1.00007			424	0.0311603		576.489	0.261622
2450	1.00009			425	0.037839		576.718	0.259945
2460	1.0001			426	0.0351168		576.947	0.25812
2470	1.00007			427	0.0442017		577.176	0.256172
2480	1.00014			428	0.0423224		577.405	0.25373
2490	1.00006			429	0.0388552		577.633	0.251412
2500	1.00019			430	0.0455563		577.862	0.248896
2510	1.00003			431	0.0471135		578.091	0.246455
2520	0.999897			432	0.0491724		578.32	0.244112
2530	1.00002			433	0.0512767		578.549	0.243101
2540	0.99995			434	0.0533888		578.778	0.240758
2550	0.999858			435	0.0553899		579.007	0.239253
2560	1.00023			436	0.058558		579.236	0.237206
2570	1.00001			437	0.0610468		579.465	0.23622
2580	1.00014			438	0.0634699		579.694	0.235258
2590	1.00011			439	0.0663793		579.923	0.23437
2600	1.00002			440	0.0691319		580.152	0.233457
2610	1.00002			441	0.0734314		580.381	0.233088
2620	1.00005			442	0.0757121		580.61	0.232545
2630	0.999978			443	0.0792097		580.839	0.233038
2640	1.00007			444	0.082633		581.068	0.232668
2650	1			445	0.0881308		581.297	0.232964
2660	0.999872			446	0.0904987		581.526	0.23289
2670	0.99998			447	0.0943763		581.755	0.233852
2680	0.999816			448	0.0991169		581.984	0.233309
2690	0.999949			449	0.102424		582.213	0.233383
2700	0.999865			450	0.105617		582.441	0.233951
2710	0.999896			451	0.111094		582.671	0.233926
2720	0.999859			452	0.116932		582.9	0.235258
2730	0.999659			453	0.120956		583.129	0.237009
2740	0.999646			454	0.125161		583.358	0.237108
2750	0.999713			455	0.131265		583.587	0.237157
2760	0.999563			456	0.134561		583.816	0.238587
2770	0.999651			457	0.141069		584.045	0.239278
2780	0.999689			458	0.146156		584.274	0.240092
2790	0.999556			459	0.151419		584.503	0.240042
2800	0.998713			460	0.156013		584.732	0.240881
2810	0.99863			461	0.162519		584.961	0.241941
2820	0.997175			462	0.164941		585.19	0.243076
2830	0.997349			463	0.172681		585.419	0.244334
2840	0.9972			464	0.180138		585.648	0.245197
2850	0.992395			465	0.183164		585.877	0.245961
2860	0.973961			466	0.189396		586.106	0.245863
2870	0.973789			467	0.196724		586.335	0.246553
2880	0.974612			468	0.205027		586.564	0.247244
2890	0.974486			469	0.212736		586.793	0.248329
2900	0.995577			470	0.21979		587.023	0.248724
2910	0.995517			471	0.226006		587.252	0.248526
2920	0.997802			472	0.234916		587.481	0.249513
2930	0.99857			473	0.240327		587.71	0.249686
2940	0.997492			474	0.248119		587.939	0.248872
2950	0.997441			475	0.256356		588.168	0.24934
2960	0.999021			476	0.265516		588.397	0.249414
2970	0.999689			477	0.275775		588.626	0.24939
2980	0.9996			478	0.284376		588.855	0.249291
2990	0.99968			479	0.289529		589.085	0.248502
3000	0.999708			480	0.300249		589.314	0.248107
				481	0.310993		589.543	0.248304
				482	0.317637		589.772	0.248132
				483	0.327372		590.001	0.247441
				484	0.334697		590.23	0.246973
				485	0.34381		590.459	0.246751
				486	0.355349		590.689	0.247096
				487	0.363461		590.918	0.247121
				488	0.37287		591.147	0.245887
				489	0.384948		591.376	0.245
				490	0.392925		591.605	0.24495
				491	0.405146		591.834	0.245123
				492	0.412779		592.064	0.24463
				493	0.42622		592.293	0.243816
				494	0.437266		592.522	0.244284
				495	0.445315		592.751	0.245024
				496	0.456243		592.98	0.24532
				497	0.468028		593.21	0.244432
				498	0.482809		593.439	0.244013
				499	0.491479		593.668	0.245049
				500	0.503363		593.897	0.24532
				501	0.514455		594.127	0.245838
				502	0.526811		594.356	0.246652
				503	0.537386		594.585	0.246677
				504	0.547625		594.814	0.2468
				505	0.560837		595.044	0.246578
				506	0.571421		595.273	0.246948
				507	0.583491		595.502	0.24791
				508	0.592327		595.731	0.248403
				509	0.606672		595.961	0.248625
				510	0.616599		596.19	0.248008
				511	0.625306		596.419	0.248822
				512	0.636013		596.648	0.249192
				513	0.650229		596.878	0.249118
				514	0.656519		597.107	0.249217
				515	0.670001		597.336	0.249858
				516	0.676638		597.566	0.251141
				517	0.687602		597.795	0.252423
				518	0.698781		598.024	0.2523
				519	0.706117		598.253	0.252275
				520	0.7152		598.483	0.252768
				521	0.726898		598.712	0.252966
				522	0.736485		598.941	0.253262
				523	0.748151		599.171	0.253286
				524	0.756644		599.4	0.253607
				525	0.766985		599.629	0.25447
				526	0.775284		599.859	0.254717
				527	0.786622		600.088	0.255259
				528	0.798606		600.317	0.255481
				529	0.809493		600.547	0.255679
				530	0.815484		600.776	0.255185
				531	0.824857		601.005	0.255358
				532	0.836123		601.235	0.255753
				533	0.842986		601.464	0.256566
				534	0.852202		601.694	0.256566
				535	0.865507		601.923	0.256566
				536	0.869941		602.152	0.257035
				537	0.879758		602.382	0.257084
				538	0.890647		602.611	0.257183
				539	0.899		602.841	0.256936
				540	0.908215		603.07	0.256197
				541	0.910741		603.299	0.256468
				542	0.921623		603.529	0.256739
				543	0.925766		603.758	0.257553
				544	0.937737		603.988	0.257923
				545	0.944867		604.217	0.256838
				546	0.951532		604.446	0.256813
				547	0.956695		604.676	0.25701
				548	0.965487		604.905	0.257578
				549	0.969138		605.135	0.25817
				550	0.979703		605.364	0.258022
				551	0.978628		605.594	0.257997
				552	0.985073		605.823	0.25812
				553	0.991841		606.052	0.258367
				554	0.995715		606.282	0.259033
				555	1		606.511	0.259107
				556	0.997225		606.741	0.259156
				557	0.995975		606.97	0.258687
				558	0.997827		607.2	0.259403
				559	0.998519		607.429	0.259822
				560	0.996705		607.659	0.260266
				561	0.995535		607.888	0.260488
				562	0.99599		608.118	0.260833
				563	0.990239		608.347	0.261376
				564	0.991156		608.577	0.261277
				565	0.986084		608.806	0.261326
				566	0.979953		609.036	0.26251
				567	0.979246		609.265	0.263299
				568	0.975573		609.495	0.263916
				569	0.974442		609.724	0.264779
				570	0.966731		609.954	0.26468
				571	0.963243		610.183	0.265346
				572	0.958962		610.413	0.266284
				573	0.949702		610.642	0.26658
				574	0.948644		610.872	0.267862
				575	0.944739		611.102	0.268281
				576	0.937242		611.331	0.268799
				577	0.928949		611.561	0.269909
				578	0.920823		611.79	0.270452
				579	0.913048		612.02	0.270772
				580	0.910817		612.249	0.272203
				581	0.903392		612.479	0.27388
				582	0.892089		612.708	0.274866
				583	0.888067		612.938	0.275137
				584	0.879053		613.167	0.276321
				585	0.871693		613.397	0.27748
				586	0.863997		613.627	0.278615
				587	0.853793		613.856	0.280021
				588	0.844479		614.086	0.281426
				589	0.839451		614.315	0.281624
				590	0.831318		614.545	0.282709
				591	0.818875		614.775	0.284485
				592	0.806009		615.004	0.285718
				593	0.801235		615.234	0.286655
				594	0.791964		615.464	0.28774
				595	0.779566		615.693	0.289417
				596	0.772582		615.923	0.289984
				597	0.761527		616.152	0.29065
				598	0.752829		616.382	0.291859
				599	0.744041		616.612	0.293043
				600	0.724985		616.841	0.293931
				601	0.716244		617.071	0.295213
				602	0.701153		617.301	0.29578
				603	0.689825		617.53	0.297186
				604	0.678423		617.76	0.298616
				605	0.667879		617.99	0.300121
				606	0.654747		618.219	0.301354
				607	0.63976		618.449	0.301231
				608	0.628124		618.679	0.301798
				609	0.613489		618.908	0.302488
				610	0.603037		619.138	0.302538
				611	0.591764		619.368	0.303154
				612	0.576997		619.597	0.304412
				613	0.567645		619.827	0.305473
				614	0.55685		620.057	0.306459
				615	0.542508		620.287	0.307273
				616	0.533736		620.516	0.307396
				617	0.517248		620.746	0.308876
				618	0.50346		620.976	0.309394
				619	0.48928		621.205	0.310331
				620	0.47655		621.435	0.311293
				621	0.461244		621.665	0.311688
				622	0.446453		621.895	0.312354
				623	0.427952		622.124	0.31297
				624	0.413084		622.354	0.313488
				625	0.399048		622.584	0.314327
				626	0.384007		622.814	0.315461
				627	0.368928		623.043	0.316867
				628	0.35726		623.273	0.31699
				629	0.344033		623.503	0.316941
				630	0.332396		623.733	0.316694
				631	0.321872		623.962	0.3181
				632	0.310386		624.192	0.319604
				633	0.302888		624.422	0.319802
				634	0.294269		624.652	0.320936
				635	0.283		624.881	0.321873
				636	0.275934		625.111	0.321898
				637	0.263331		625.341	0.322712
				638	0.253242		625.571	0.32434
				639	0.244318		625.801	0.324858
				640	0.23301		626.03	0.325548
				641	0.222195		626.26	0.32688
				642	0.213006		626.49	0.328705
				643	0.201124		626.72	0.329716
				644	0.187082		626.95	0.331245
				645	0.180882		627.18	0.33233
				646	0.171363		627.409	0.33275
				647	0.164151		627.639	0.334229
				648	0.158815		627.869	0.335315
				649	0.154194		628.099	0.335561
				650	0.159647		628.329	0.337041
							628.559	0.338866
							628.788	0.340913
							629.018	0.343083
							629.248	0.34407
							629.478	0.345574
							629.708	0.346783
							629.938	0.348682
							630.168	0.349742
							630.397	0.351148
							630.627	0.353787
							630.857	0.356081
							631.087	0.357634
							631.317	0.360791
							631.547	0.363257
							631.777	0.365403
							632.007	0.369029
							632.237	0.3711
							632.466	0.373394
							632.696	0.376699
							632.926	0.380225
							633.156	0.384319
							633.386	0.387797
							633.616	0.391176
							633.846	0.394949
							634.076	0.399265
							634.306	0.405949
							634.536	0.411917
							634.766	0.417885
							634.996	0.424396
							635.226	0.431746
							635.456	0.440033
							635.686	0.447604
							635.915	0.456803
							636.146	0.466175
							636.375	0.47493
							636.605	0.483883
							636.835	0.492268
							637.065	0.498829
							637.295	0.504501
							637.525	0.50857
							637.755	0.511407
							637.985	0.512738
							638.215	0.512886
							638.445	0.512936
							638.675	0.511801
							638.905	0.508965
							639.135	0.50529
							639.365	0.500407
							639.595	0.495746
							639.826	0.491528
							640.055	0.48773
							640.286	0.483636
							640.516	0.480849
							640.746	0.478556
							640.976	0.476311
							641.206	0.474462
							641.436	0.473352
							641.666	0.473821
							641.896	0.474289
							642.126	0.475941
							642.356	0.476681
							642.586	0.477175
							642.816	0.478482
							643.046	0.479616
							643.276	0.482033
							643.506	0.483784
							643.737	0.485067
							643.967	0.486472
							644.197	0.487804
							644.427	0.489975
							644.657	0.49175
							644.887	0.494439
							645.117	0.495746
							645.347	0.497324
							645.577	0.4991
							645.807	0.500604
							646.038	0.502232
							646.268	0.504797
							646.498	0.507436
							646.728	0.509261
							646.958	0.511061
							647.188	0.513133
							647.418	0.51555
							647.649	0.517967
							647.879	0.521124
							648.109	0.524774
							648.339	0.52576
							648.569	0.528103
							648.799	0.531556
							649.029	0.534935
							649.26	0.537549
							649.49	0.540015
							649.72	0.542975
							649.95	0.543739
							650.18	0.542136
							650.411	0.541199
							650.641	0.540928
							650.871	0.543098
							651.101	0.545244
							651.331	0.54665
							651.562	0.549288
							651.792	0.551508
							652.022	0.55464
							652.252	0.558981
							652.483	0.562902
							652.713	0.564703
							652.943	0.567934
							653.173	0.571633
							653.403	0.574272
							653.634	0.576787
							653.864	0.581103
							654.094	0.588305
							654.324	0.599083
							654.555	0.611044
							654.785	0.622931
							655.015	0.633586
							655.245	0.644955
							655.476	0.656547
							655.706	0.66651
							655.936	0.676006
							656.166	0.682763
							656.397	0.693886
							656.627	0.701532
							656.857	0.70893
							657.088	0.717464
							657.318	0.724715
							657.548	0.73236
							657.778	0.74077
							658.009	0.745752
							658.239	0.751276
							658.469	0.756554
							658.7	0.76124
							658.93	0.763978
							659.16	0.764989
							659.391	0.767134
							659.621	0.76822
							659.851	0.769921
							660.082	0.773497
							660.312	0.774188
							660.542	0.775421
							660.773	0.777764
							661.003	0.779367
							661.233	0.781217
							661.464	0.780304
							661.694	0.781316
							661.924	0.783461
							662.155	0.785163
							662.385	0.785459
							662.616	0.785336
							662.846	0.785853
							663.076	0.78721
							663.307	0.785977
							663.537	0.785853
							663.767	0.785977
							663.998	0.786125
							664.228	0.785681
							664.459	0.785558
							664.689	0.787062
							664.919	0.786717
							665.15	0.787136
							665.38	0.788147
							665.611	0.787457
							665.841	0.787605
							666.071	0.787876
							666.302	0.788073
							666.532	0.789134
							666.763	0.790243
							666.993	0.790959
							667.224	0.790835
							667.454	0.790268
							667.684	0.791526
							667.915	0.794066
							668.145	0.794411
							668.376	0.795053
							668.606	0.795793
							668.837	0.797494
							669.067	0.799147
							669.298	0.800626
							669.528	0.804252
							669.759	0.806669
							669.989	0.807335
							670.219	0.809628
							670.45	0.811774
							670.68	0.813821
							670.911	0.814512
							671.141	0.816657
							671.372	0.819395
							671.602	0.822058
							671.833	0.824056
							672.063	0.827706
							672.294	0.830937
							672.524	0.833551
							672.755	0.836338
							672.985	0.839273
							673.216	0.843071
							673.446	0.844526
							673.677	0.847091
							673.908	0.852172
							674.138	0.854194
							674.369	0.859447
							674.599	0.864207
							674.83	0.866427
							675.06	0.86872
							675.291	0.872296
							675.521	0.876168
							675.752	0.879523
							675.982	0.881964
							676.213	0.884973
							676.443	0.889856
							676.674	0.89321
							676.905	0.894148
							677.135	0.89834
							677.366	0.903889
							677.596	0.907268
							677.827	0.909956
							678.057	0.913902
							678.288	0.916566
							678.519	0.921203
							678.749	0.923693
							678.98	0.926086
							679.21	0.928749
							679.441	0.931191
							679.672	0.935334
							679.902	0.938171
							680.133	0.939034
							680.363	0.941747
							680.594	0.94441
							680.825	0.946654
							681.055	0.951143
							681.286	0.954719
							681.517	0.95689
							681.747	0.958665
							681.978	0.958295
							682.208	0.962833
							682.439	0.966237
							682.67	0.969344
							682.9	0.970109
							683.131	0.971342
							683.362	0.972698
							683.592	0.975066
							683.823	0.97625
							684.054	0.978198
							684.284	0.978889
							684.515	0.980788
							684.746	0.980837
							684.976	0.984191
							685.207	0.985893
							685.438	0.987422
							685.668	0.989247
							685.899	0.99085
							686.13	0.991787
							686.36	0.991245
							686.591	0.992355
							686.822	0.991985
							687.052	0.992429
							687.283	0.994377
							687.514	0.995265
							687.744	0.99672
							687.975	0.996819
							688.206	0.998718
							688.437	1
							688.667	0.99926
							688.898	0.999137
							689.129	0.99889
							689.359	0.998298
							689.59	0.997953
							689.821	0.998274
							690.052	0.998446
							690.282	0.998249
							690.513	0.997682
							690.744	0.99635
							690.975	0.996276
							691.205	0.996843
							691.436	0.997706
							691.667	0.996424
							691.898	0.997608
							692.128	0.998693
							692.359	0.996966
							692.59	0.995462
							692.821	0.99598
							693.051	0.996769
							693.282	0.997657
							693.513	0.99704
							693.744	0.996646
							693.974	0.995487
							694.205	0.996966
							694.436	0.996695
							694.667	0.995265
							694.898	0.995314
							695.128	0.997312
							695.359	0.996424
							695.59	0.996029
							695.821	0.995289
							696.052	0.995931
							696.282	0.995289
							696.513	0.995314
							696.744	0.993612
							696.975	0.994426
							697.206	0.994525
							697.436	0.995437
							697.667	0.995067
							697.898	0.993686
							698.129	0.991689
							698.36	0.991541
							698.591	0.991837
							698.821	0.990653
							699.052	0.990382
							699.283	0.990382
							699.514	0.990579
							699.745	0.990579
							699.976	0.989469
							700.207	0.989099
							700.437	0.98868
							700.668	0.989642
							700.899	0.988162
							701.13	0.985622
							701.361	0.984438
							701.592	0.983649
							701.823	0.984635
							702.053	0.985326
							702.284	0.983155
							702.515	0.98244
							702.746	0.983501
							702.977	0.982613
							703.208	0.979061
							703.439	0.979308
							703.67	0.979925
							703.9	0.978765
							704.131	0.977804
							704.362	0.979012
							704.593	0.978026
							704.824	0.976644
							705.055	0.975806
							705.286	0.975239
							705.517	0.973364
							705.748	0.97334
							705.979	0.971465
							706.21	0.969246
							706.44	0.967618
							706.671	0.967766
							706.902	0.968629
							707.133	0.968728
							707.364	0.966015
							707.595	0.96345
							707.826	0.962439
							708.057	0.96308
							708.288	0.959824
							708.519	0.958394
							708.75	0.958172
							708.981	0.956026
							709.212	0.954448
							709.443	0.95393
							709.674	0.95134
							709.905	0.949219
							710.135	0.947493
							710.367	0.946334
							710.597	0.944657
							710.828	0.94446
							711.059	0.941031
							711.29	0.936913
							711.521	0.93526
							711.752	0.93526
							711.983	0.93235
							712.214	0.929637
							712.445	0.927911
							712.676	0.925987
							712.907	0.924655
							713.138	0.92172
							713.369	0.919476
							713.6	0.917577
							713.831	0.915234
							714.062	0.913261
							714.293	0.909562
							714.524	0.906874
							714.755	0.903593
							714.986	0.90056
							715.217	0.897674
							715.448	0.895356
							715.679	0.892544
							715.91	0.891657
							716.141	0.888845
							716.372	0.886823
							716.603	0.88226
							716.834	0.878709
							717.066	0.877081
							717.297	0.87602
							717.528	0.871581
							717.759	0.867709
							717.99	0.865341
							718.221	0.863541
							718.452	0.860088
							718.683	0.857721
							718.914	0.854589
							719.145	0.852172
							719.376	0.849656
							719.607	0.848324
							719.838	0.845907
							720.069	0.843416
							720.3	0.83947
							720.531	0.835648
							720.762	0.831825
							720.993	0.83037
							721.224	0.827879
							721.456	0.824352
							721.687	0.823365
							721.918	0.820998
							722.149	0.817446
							722.38	0.815424
							722.611	0.811009
							722.842	0.808765
							723.073	0.806545
							723.304	0.803734
							723.535	0.800972
							723.766	0.797963
							723.998	0.793524
							724.229	0.790885
							724.46	0.788936
							724.691	0.786791
							724.922	0.782475
							725.153	0.780082
							725.384	0.778701
							725.615	0.77552
							725.846	0.772018
							726.078	0.770267
							726.309	0.768614
							726.54	0.766444
							726.771	0.762399
							727.002	0.759267
							727.233	0.75579
							727.464	0.754704
							727.695	0.752139
							727.927	0.750314
							728.158	0.746097
							728.389	0.743039
							728.62	0.73929
							728.851	0.734703
							729.082	0.732286
							729.314	0.730486
							729.545	0.727526
							729.776	0.72432
							730.007	0.722988
							730.238	0.72099
							730.469	0.716453
							730.701	0.712901
							730.932	0.710607
							731.163	0.708462
							731.394	0.704047
							731.625	0.702321
							731.856	0.700446
							732.088	0.698424
							732.319	0.695021
							732.55	0.692505
							732.781	0.689052
							733.012	0.687844
							733.244	0.684465
							733.475	0.683256
							733.706	0.67936
							733.937	0.675981
							734.168	0.672504
							734.399	0.669791
							734.631	0.666732
							734.862	0.663896
							735.093	0.662589
							735.324	0.66
							735.556	0.655832
							735.787	0.652428
							736.018	0.649025
							736.249	0.647274
							736.48	0.644462
							736.712	0.642514
							736.943	0.638888
							737.174	0.635855
							737.405	0.633734
							737.637	0.631218
							737.868	0.627667
							738.099	0.624658
							738.33	0.622981
							738.561	0.620317
							738.793	0.61684
							739.024	0.615335
							739.255	0.611513
							739.486	0.607862
							739.718	0.605125
							739.949	0.603522
							740.18	0.600908
							740.411	0.599748
							740.643	0.597233
							740.874	0.593829
							741.105	0.589785
							741.337	0.586874
							741.568	0.583668
							741.799	0.581695
							742.03	0.57876
							742.262	0.576245
							742.493	0.572693
							742.724	0.56966
							742.955	0.56675
							743.187	0.564579
							743.418	0.562236
							743.649	0.559721
							743.88	0.556293
							744.112	0.553309
							744.343	0.55104
							744.574	0.548598
							744.806	0.54554
							745.037	0.542506
							745.268	0.540163
							745.5	0.5375
							745.731	0.534762
							745.962	0.531581
							746.193	0.528695
							746.425	0.525958
							746.656	0.523023
							746.887	0.519817
							747.119	0.516635
							747.35	0.515501
							747.581	0.512442
							747.813	0.509384
							748.044	0.506129
							748.275	0.503366
							748.507	0.500432
							748.738	0.499371
							748.969	0.495894
							749.201	0.492194
							749.432	0.489481
							749.663	0.487558
							749.895	0.484154
							750.126	0.481392
							750.357	0.479271
							750.589	0.477569
							750.82	0.475029
							751.051	0.471428
							751.283	0.468666
							751.514	0.46726
							751.745	0.463906
							751.977	0.460848
							752.208	0.457765
							752.439	0.456063
							752.671	0.453868
							752.902	0.451254
							753.133	0.447999
							753.365	0.445557
							753.596	0.442597
							753.828	0.439811
							754.059	0.438429
							754.29	0.437024
							754.522	0.433744
							754.753	0.431253
							754.984	0.42891
							755.216	0.42632
							755.447	0.42341
							755.679	0.421289
							755.91	0.418107
							756.141	0.414877
							756.373	0.413199
							756.604	0.411991
							756.835	0.409056
							757.067	0.406097
							757.298	0.403384
							757.53	0.400769
							757.761	0.399684
							757.992	0.397588
							758.224	0.3949
							758.455	0.392631
							758.687	0.389548
							758.918	0.387501
							759.149	0.385035
							759.381	0.382815
							759.612	0.381163
							759.844	0.379066
							760.075	0.375416
							760.306	0.373788
							760.538	0.372111
							760.769	0.370237
							761.001	0.368412
							761.232	0.366316
							761.464	0.363874
							761.695	0.362567
							761.926	0.360101
							762.158	0.358152
							762.389	0.356031
							762.621	0.35428
							762.852	0.351247
							763.083	0.349471
							763.315	0.34809
							763.546	0.346487
							763.778	0.344267
							764.009	0.342195
							764.241	0.340469
							764.472	0.338792
							764.703	0.336153
							764.935	0.334254
							765.167	0.332873
							765.398	0.331911
							765.629	0.329642
							765.861	0.327176
							766.092	0.325302
							766.324	0.32355
							766.555	0.321997
							766.787	0.320788
							767.018	0.318223
							767.25	0.316941
							767.481	0.315387
							767.713	0.313488
							767.944	0.311466
							768.175	0.309887
							768.407	0.3071
							768.638	0.305004
							768.87	0.302883
							769.101	0.301724
							769.333	0.30054
							769.564	0.298518
							769.796	0.296471
							770.027	0.29467
							770.259	0.292673
							770.49	0.29176
							770.722	0.289861
							770.953	0.287913
							771.185	0.286186
							771.416	0.284731
							771.648	0.282339
							771.879	0.279848
							772.111	0.278171
							772.342	0.276938
							772.574	0.275113
							772.805	0.273978
							773.037	0.272474
							773.268	0.271487
							773.5	0.269391
							773.731	0.267492
							773.963	0.265889
							774.194	0.264483
							774.426	0.263003
							774.657	0.262535
							774.889	0.260636
							775.12	0.258761
							775.352	0.25706
							775.583	0.255555
							775.815	0.25378
							776.046	0.251831
							776.278	0.250105
							776.509	0.248995
							776.741	0.247565
							776.972	0.246282
							777.204	0.244482
							777.435	0.242879
							777.667	0.241152
							777.898	0.239327
							778.13	0.238119
							778.361	0.236614
							778.593	0.234913
							778.825	0.233531
							779.056	0.231682
							779.288	0.230794
							779.519	0.229659
							779.751	0.228476
							779.982	0.226848
							780.214	0.225664
							780.445	0.223346
							780.677	0.221891
							780.908	0.219671
							781.14	0.218043
							781.372	0.217451
							781.603	0.216687
							781.835	0.215158
							782.066	0.213703
							782.298	0.21205
							782.529	0.21136
							782.761	0.210373
							782.992	0.209313
							783.224	0.207784
							783.455	0.20623
							783.687	0.205145
							783.919	0.203369
							784.15	0.201273
							784.382	0.200286
							784.613	0.199053
							784.845	0.197598
							785.076	0.196069
							785.308	0.195033
							785.54	0.194392
							785.771	0.19306
							786.003	0.191555
							786.234	0.190594
							786.466	0.189558
							786.697	0.188695
							786.929	0.187412
							787.161	0.185439
							787.392	0.184033
							787.624	0.183589
							787.855	0.182677
							788.087	0.181296
							788.318	0.179495
							788.55	0.178928
							788.782	0.177744
							789.013	0.176635
							789.245	0.175056
							789.477	0.174563
							789.708	0.173132
							789.94	0.171603
							790.171	0.17042
							790.403	0.169334
							790.635	0.16852
							790.866	0.167707
							791.098	0.166745
							791.329	0.16561
							791.561	0.164155
							791.792	0.164032
							792.024	0.162897
							792.256	0.162059
							792.487	0.16127
							792.719	0.160209
							792.951	0.159198
							793.182	0.158187
							793.414	0.157003
							793.645	0.157028
							793.877	0.156288
							794.109	0.155326
							794.34	0.153748
							794.572	0.153575
							794.803	0.152761
							795.035	0.151627
							795.267	0.150566
							795.498	0.149333
							795.73	0.150097
							795.962	0.148963
							796.193	0.147557
							796.425	0.147113
							796.656	0.145979
							796.888	0.146225
							797.12	0.145066
							797.351	0.144228
							797.583	0.143438
							797.815	0.142255
							798.046	0.141268
							798.278	0.141243
							798.509	0.140232
							798.741	0.13964
							798.973	0.139616
							799.204	0.138654
							799.436	0.137963
							799.668	0.137692
							799.899	0.137371
							800.131	0.136015
							800.363	0.134807
							800.594	0.13419
							800.826	0.133327
							801.058	0.133228
							801.289	0.13271
							801.521	0.132192
							801.753	0.131329
							801.984	0.130071
							802.216	0.129134
							802.448	0.128838
							802.679	0.128493
							802.911	0.128468
							803.142	0.127802
							803.374	0.126569
							803.606	0.126791
							803.837	0.126347
							804.069	0.125953
							804.301	0.12541
							804.532	0.12398
							804.764	0.123486
							804.996	0.122894
							805.227	0.122007
							805.459	0.122352
							805.691	0.121661
							805.922	0.121365
							806.154	0.120453
							806.386	0.119565
							806.617	0.118899
							806.849	0.118603
							807.081	0.118603
							807.312	0.118726
							807.544	0.118504
							807.776	0.117271
							808.007	0.116285
							808.239	0.11594
							808.471	0.116014
							808.703	0.116161
							808.934	0.115545
							809.166	0.113991
							809.398	0.11335
							809.629	0.113399
							809.861	0.113646
							810.093	0.113325
							810.324	0.112659
							810.556	0.112585
							810.788	0.112141
							811.019	0.11113
							811.251	0.110341
							811.483	0.110168
							811.715	0.110094
							811.946	0.108664
							812.178	0.108393
							812.41	0.107628
							812.641	0.10753
							812.873	0.107061
							813.105	0.10642
							813.336	0.105778
							813.568	0.105335
							813.8	0.105285
							814.031	0.105063
							814.263	0.105063
							814.495	0.105063

## Sheet: Fig. 2b
https://github.com/bensmiller/detection-limit-fitting/
FND recombinant antigen LoD							AuNP recombinant antigen LoD
N=3 sample replicates, n=2 measurements per sample							N=3 sample replicates
Raw data (lock-in)							Raw data (lock-in)
Conc (fM)	lock-in signal						Conc (fM)	lock-in signal
0	6.60496			Parameter	Value		0	1.2157			Parameter	Value
0	6.7096			LOD	16.4684		0	1.7843			LOD	16071.355
0	6.38869			LOD lower	5.9275		0	2.098			LOD lower	11054.015
0	6.38388			LOD upper	41.0253		1.06202e+06	97.588			LOD upper	23365.6186
0	6.44161			Confidence level negatives	0.05		1.06202e+06	99.353			Confidence level negatives	0.05
0	6.42591			Confidence level positives	0.05		1.06202e+06	97.882			Confidence level positives	0.05
10615.7	497.872			Confidence level variances	0.05		531011	66			Confidence level variances	0.05
10615.7	497.316			Fit parameters	0.985409, 69.9049, 5552.53		531011	66.765			Fit parameters	1.00016, 60.5006, 1.70574e+06
10615.7	531.164			L_C	0.016814		531011	65.706			L_C	0.15672
10615.7	530.981			L_D	0.076435		265506	36.765			L_D	0.19521
10615.7	511.468			LOD log	1.2664		265506	39.863			LOD log	4.2061
10615.7	511.606			LOD log SE	0.1874		265506	39.608			LOD log SE	0.082914
2653.93	232.53			Total reps	24		132753	19.667			Total reps	39
2653.93	232.266			Number of parameters	3		132753	17.765			Number of parameters	3
2653.93	237.855			RMSE	0.057367		132753	19.529			RMSE	0.046153
2653.93	237.254			AICc	-65.0933		66376.4	8.6275			AICc	-125.6713
2653.93	204.821			Units	fM		66376.4	8.451			Units	fM
2653.93	204.544						66376.4	7.8235
663.482	87.2761						33188.2	4.902
663.482	87.5124						33177.6	4.8235
663.482	79.2353						33177.6	4.9216
663.482	79.7975						16588.8	4.1961
663.482	78.1932						16588.8	4.3137
663.482	78.4007						16588.8	4.2353
165.87	23.1271						8294.39	3.1569
165.87	23.3277						8294.39	3.2549
165.87	18.2893						8294.39	2.6275
165.87	18.1879						4147.2	2.2157
165.87	18.3762						4147.2	2.9608
165.87	18.3855						4147.2	3.1765
41.4676	12.327						2073.6	1.6667
41.4676	12.4026						2073.6	1.7451
41.4676	11.1114						2073.6	1.9216
41.4676	11.2407						1036.8	1.902
41.4676	12.8957						1036.8	1.902
41.4676	13.1537						1036.8	1.3725
10.3669	9.14466						518.4	1.8431
10.3669	9.24212						518.4	1.7451
10.3669	9.65269						518.4	1.4314
10.3669	9.6831
10.3669	7.75272
10.3669	7.51032
2.59173	4.90337
2.59173	4.92289
2.59173	5.37892
2.59173	5.44558
2.59173	5.81671
2.59173	5.7544

## Sheet: Fig. 2c
Fig 2c: Antigen cross-reactivity
FND signal	SARS-CoV-2 +	SARS-CoV-2 -	MERS-CoV +	HCoV-OC43 +	HCoV-229E +	HCoV-NL63 +	HCoV-HKU1 +
R1	691.1	18.28	16.51	16.35	19.37	19.62	20.15
R2	567.36	21.38	17.21	23.94	16.24	17.18	15.82
R3	663.04	18.53	23.29	19.53	18.36	18.65	21.84
ANOVA summary
F	0.192
P value	0.96
P value summary	ns
Significant diff. among means (P < 0.05)?	No
R squared	0.0739
Brown-Forsythe test
F (DFn, DFd)	0.388 (5, 12)
P value	0.8477
P value summary	ns
Are SDs significantly different (P < 0.05)?	No
ANOVA table	SS	DF	MS	F (DFn, DFd)	P value
Treatment (between columns)	7.2	5	1.44	F (5, 12) = 0.192	P=0.9600
Residual (within columns)	90.2	12	7.52
Total	97.4	17
Data summary
Number of treatments (columns)	6
Number of values (total)	18
Number of families	1
Number of comparisons per family	5
Alpha	0.05
Dunnett's multiple comparisons test	Mean diff.	95.00% CI of diff.	Below threshold?	Summary	Adjusted P Value	B-?
SARS-CoV-2 - vs. MERS-CoV +	0.393	-6.10 to 6.89	No	ns	0.9998	C	MERS-CoV +
SARS-CoV-2 - vs. HCoV-OC43 +	-0.543	-7.04 to 5.95	No	ns	0.9993	D	HCoV-OC43 +
SARS-CoV-2 - vs. HCoV-229E +	1.41	-5.09 to 7.90	No	ns	0.951	E	HCoV-229E +
SARS-CoV-2 - vs. HCoV-NL63 +	0.913	-5.58 to 7.41	No	ns	0.9918	F	HCoV-NL63 +
SARS-CoV-2 - vs. HCoV-HKU1 +	0.127	-6.37 to 6.62	No	ns	>0.9999	G	HCoV-HKU1 +
Test details	Mean 1	Mean 2	Mean diff.	SE of diff.	n1	n2	q	DF
SARS-CoV-2 - vs. MERS-CoV +	19.4	19	0.393	2.24	3	3	0.176	12
SARS-CoV-2 - vs. HCoV-OC43 +	19.4	19.9	-0.543	2.24	3	3	0.243	12
SARS-CoV-2 - vs. HCoV-229E +	19.4	18	1.41	2.24	3	3	0.628	12
SARS-CoV-2 - vs. HCoV-NL63 +	19.4	18.5	0.913	2.24	3	3	0.408	12
SARS-CoV-2 - vs. HCoV-HKU1 +	19.4	19.3	0.127	2.24	3	3	0.0566	12

## Sheet: Fig. 2d
https://github.com/bensmiller/detection-limit-fitting/
FND LoD: SARS-CoV-2 inactivated virus, Omicron variant										FND LoD: SARS-CoV-2 inactivated virus, Wild-Type variant
N=3 sample replicates										N=3 sample replicates
Raw data (lock-in)				MATLAB fitting output						Raw data (lock-in)				MATLAB fitting output
Conc (TCID50/mL)	genome copies/mL	lock-in signal		Conc (TCID50/mL)	lock-in signal (log)					Conc (TCID50/mL)	genome copies/mL	lock-in signal		Conc *10^3 (TCID50/mL)	lock-in signal (log)
0	0	23.5251		0	0.0602534		Parameter	Value		0	0	18.7167		0	-0.0313968		Parameter	Value
		16.4312		0	-0.0811615		LOD	8826.3469				20.0966		0	-0.00339326		LOD	12726.6333
		21.3143		0	0.0209082		LOD lower	6624.6294				22.1273		0	0.03479		LOD lower	7316.7656
15000	58300000	585.835		57.2205	0.0335422		LOD upper	11759.5917		15000	58300000	471.572		57.2205	-0.0632804		LOD upper	22135.3542
		567.5		57.2205	-0.100532		Confidence level negatives	0.05				506.94		57.2205	-0.0076812		Confidence level negatives	0.05
		552.954		57.2205	0.0849765		Confidence level positives	0.05				481.002		57.2205	-0.0196793		Confidence level positives	0.05
3750	14575000	648.661		228.882	-0.0388483		Confidence level variances	0.05		3750	14575000	622.102		228.882	-0.0291778		Confidence level variances	0.05
		663.359		228.882	-0.0230516		Fit parameters	0.971369, 27.8435, 279194				532.389		228.882	-0.0620607		Fit parameters	0.997427, 24.3863, 701733
		617.071		228.882	0.0347346		L_C	0.21313				629.488		228.882	0.0336597		L_C	0.097012
937.5	3643750	680.865		915.527	-0.0603129		L_D	0.26431		937.5	3643750	480.043		915.527	0.0266791		L_D	0.15707
		694.472		915.527	0.0509236		LOD log	3.9459				553.202		915.527	0.0386521		LOD log	4.1048
		695.029		915.527	0.0501769		LOD log SE	0.063566				537.08		915.527	0.0864947		LOD log SE	0.12263
234.375	910938	416.461		3662.11	0.0879066		Total reps	33		234.375	910938	151.611		3662.11	0.0513257		Total reps	33
		380.922		3662.11	0.104311		Number of parameters	3				146.229		3662.11	-0.00169023		Number of parameters	3
		363.9		3662.11	0.124149		RMSE	0.046979				166.697		3662.11	0.035465		RMSE	0.060406
58.5938	227734	127.755		14648.4	0.408855		AICc	-104.5		58.5938	227734	58.529		14648.4	0.206395		AICc	-87.9073
		132.235		14648.4	0.367794		Units	*10^3 (TCID50/mL)				58.9315		14648.4	0.313443		Units	*10^3 (TCID50/mL)
		126.494		14648.4	0.410173							53.9698		14648.4	0.243843
14.6484	56933.6	54.9599		58593.8	0.766409					14.6484	56933.6	33.819		58593.8	0.434245
		49.8213		58593.8	0.781153							43.8312		58593.8	0.437124
		55.133		58593.8	0.76217							37.0446		58593.8	0.400235
3.66211	14233.4	25.2033		234375	1.27494					3.66211	14233.4	23.0636		234375	0.838703
		26.2504		234375	1.2364							20.1834		234375	0.823216
		27.5708		234375	1.21665							22.1648		234375	0.879389
0.915527	3558.35	17.3375		937500	1.48762					0.915527	3558.35	21.6809		937500	1.33537
		22.9826		937500	1.49619							22.3428		937500	1.39673
		22.9397		937500	1.49654							25.1777		937500	1.38393
0.228882	889.587	18.3173		3.75e+06	1.46664					0.228882	889.587	18.8229		3.75e+06	1.44754
		19.0699		3.75e+06	1.47634							17.3045		3.75e+06	1.38014
		22.0685		3.75e+06	1.44503							22.0646		3.75e+06	1.45265
0.0572205	222.397	22.0025		1.5e+07	1.42254					0.0572205	222.397	17.2503		1.5e+07	1.32767
		15.6272		1.5e+07	1.40878							19.8795		1.5e+07	1.35895
		25.0203		1.5e+07	1.39754							19.2833		1.5e+07	1.33623

## Sheet: Fig. 3a
Fig. 3a
SARS-CoV-2 Positive clinical samples
Raw Data
Samples Ct ≤ 25					Samples Ct ≤ 30					All Samples 17≤ Ct ≤ 37					SARS-CoV-2 Negative clinical samples
Sample #	Ct by RT-qPCR	Copies/mL	FND signal		Sample #	Ct by RT-qPCR	Copies/mL	FND signal		Sample #	Ct by RT-qPCR	Copies/mL	FND signal		Sample #	FND signal
P1	16.8749	1.91503e+08	265.721		P1	16.8749	1.91503e+08	265.721		P1	16.8749	1.91503e+08	265.721		N1	7.2
P2	17.3776	1.36202e+08	528.859		P2	17.3776	1.36202e+08	528.859		P2	17.3776	1.36202e+08	528.859		N2	6.99
P3	17.603	1.16903e+08	476.459		P3	17.603	1.16903e+08	476.459		P3	17.603	1.16903e+08	476.459		N3	1.78
P4	17.7374	1.06724e+08	580.42		P4	17.7374	1.06724e+08	580.42		P4	17.7374	1.06724e+08	580.42		N4	2.02
P5	18.3685	6.95777e+07	491.49		P5	18.3685	6.95777e+07	491.49		P5	18.3685	6.95777e+07	491.49		N5	4.02
P6	18.8191	5.12626e+07	459.365		P6	18.8191	5.12626e+07	459.365		P6	18.8191	5.12626e+07	459.365		N6	4.68
P7	18.8483	5.02603e+07	553.823		P7	18.8483	5.02603e+07	553.823		P7	18.8483	5.02603e+07	553.823		N7	2.63
P8	18.8568	4.99718e+07	533.257		P8	18.8568	4.99718e+07	533.257		P8	18.8568	4.99718e+07	533.257		N8	4.01
P9	19.51	3.20924e+07	353.85		P9	19.51	3.20924e+07	353.85		P9	19.51	3.20924e+07	353.85		N9	4.17
P10	19.5137	3.20124e+07	483.94		P10	19.5137	3.20124e+07	483.94		P10	19.5137	3.20124e+07	483.94		N10	7.39
P11	19.7289	2.76682e+07	469.451		P11	19.7289	2.76682e+07	469.451		P11	19.7289	2.76682e+07	469.451		N11	3.38
P12	20.3212	1.85187e+07	518.591		P12	20.3212	1.85187e+07	518.591		P12	20.3212	1.85187e+07	518.591		N12	4.66
P13	20.3701	1.79149e+07	410.328		P13	20.3701	1.79149e+07	410.328		P13	20.3701	1.79149e+07	410.328		N13	5.66
P14	20.7107	1.4221e+07	273.52		P14	20.7107	1.4221e+07	273.52		P14	20.7107	1.4221e+07	273.52		N14	4.87
P15	20.9091	1.24316e+07	209.137		P15	20.9091	1.24316e+07	209.137		P15	20.9091	1.24316e+07	209.137		N15	6.75
P16	20.9448	1.21346e+07	397.326		P16	20.9448	1.21346e+07	397.326		P16	20.9448	1.21346e+07	397.326		N16	4.27
P17	21.7682	6.94382e+06	445.859		P17	21.7682	6.94382e+06	445.859		P17	21.7682	6.94382e+06	445.859		N17	4.41
P18	21.8744	6.46154e+06	188.713		P18	21.8744	6.46154e+06	188.713		P18	21.8744	6.46154e+06	188.713		N18	3.16
P19	21.9623	6.08812e+06	34.6832		P19	21.9623	6.08812e+06	34.6832		P19	21.9623	6.08812e+06	34.6832		N19	4.5
P20	22.3072	4.81878e+06	61.4243		P20	22.3072	4.81878e+06	61.4243		P20	22.3072	4.81878e+06	61.4243		N20	3.67
P21	22.6054	3.93672e+06	251.384		P21	22.6054	3.93672e+06	251.384		P21	22.6054	3.93672e+06	251.384		N21	3.27
P22	23.471	2.18934e+06	331.822		P22	23.471	2.18934e+06	331.822		P22	23.471	2.18934e+06	331.822		N22	4.18
P23	23.5137	2.12695e+06	119.332		P23	23.5137	2.12695e+06	119.332		P23	23.5137	2.12695e+06	119.332		N23	2.86
P24	23.5309	2.10219e+06	321.328		P24	23.5309	2.10219e+06	321.328		P24	23.5309	2.10219e+06	321.328		N24	4.14
P25	23.5761	2.03876e+06	161.356		P25	23.5761	2.03876e+06	161.356		P25	23.5761	2.03876e+06	161.356		N25	4.65
P26	23.7308	1.8358e+06	79.7633		P26	23.7308	1.8358e+06	79.7633		P26	23.7308	1.8358e+06	79.7633		N26	5.36
P27	24.3146	1.23586e+06	133.207		P27	24.3146	1.23586e+06	133.207		P27	24.3146	1.23586e+06	133.207		N27	4.63
P28	24.5966	1.0208e+06	177.954		P28	24.5966	1.0208e+06	177.954		P28	24.5966	1.0208e+06	177.954		N28	4.57
P29	24.6042	1.01553e+06	122.491		P29	24.6042	1.01553e+06	122.491		P29	24.6042	1.01553e+06	122.491		N29	4.83
P30	25.2074	674721	57.5773		P30	25.2074	674721	57.5773		P30	25.2074	674721	57.5773		N30	3.77
					P31	25.994	395884	11.5001		P31	25.994	395884	11.5001		N31	5.27
					P32	26.3003	321655	10.7672		P32	26.3003	321655	10.7672		N32	6.74
					P33	26.6375	255933	108.06		P33	26.6375	255933	108.06		N33	5.4
					P34	26.862	219794	86.107		P34	26.862	219794	86.107		N34	4.87
					P35	27.8499	112510	10.2515		P35	27.8499	112510	10.2515		N35	5.14
					P36	28.2791	84108.2	17.3107		P36	28.2791	84108.2	17.3107		N36	4.96
					P37	28.3201	81802.7	8.21185		P37	28.3201	81802.7	8.21185		N37	4.74
					P38	28.8225	58193.7	8.4481		P38	28.8225	58193.7	8.4481		N38_CR1	5.59
					P39	29.5123	36458.4	3.38566		P39	29.5123	36458.4	3.38566		N39_CR2	2.45
					P40	30.1311	23966.7	10.731		P40	30.1311	23966.7	10.731		N40_CR3	6.29
					P41	30.3563	20574	5.53007		P41	30.3563	20574	5.53007		N41_CR4	5.37
										P42	30.5501	18041.4	7.39112		N42_CR5	6.28
										P43	30.8838	14389.1	7.6029		N43_CR6	6.46
										P44	31.3995	10144.1	4.34318		N44_CR7	5.33
										P45	32.1936	5921.52	14.0876		N45_CR8	2.35
										P46	32.5452	4665.77	9.64533		N46_CR9	5.9
										P47	33.1113	3178.85	9.61127		N47_CR10	3.62
										P48	33.4804	2475.17	11.7577		N48_CR11	4.69
										P49	34.2275	1491.62	9.39591		N49_CR12	6.06
										P50	34.96	907.858	4.55343		N50_CR13	7.13
										P51	35.8937	482.113	2.72812
										P52	36.5299	313.225	113.421
										P53	36.9461	236.214	1.97984

## Sheet: Fig 3b, SI Fig. 7
Fig. 3b
SARS-CoV-2 positive clinical sample scatter plot with Bayesian fit and error analysis														Supplementary Fig. 7
														RT-qPCR standard curve
Scatter plot with errors in X from RT-qPCR standard curve analysis (Extended Data Fig. 4)					Bayesian linear regression of clinical samples										Ct
														copies/mL	R1	R2	R3
copies/mL (log10)		FND signal (log10)			copies/mL (log10)	Y	Upper limit	Lower limit						10^8	19.5813	19.5878	19.7821
X	Error	Y	SD											10^7	22.8127	23.006	22.9526
8.80337	0.05891	2.42442	0.033		2.89662	-0.132993	-0.164336	-0.101082						10^6	26.6988	26.4502	26.4179
8.65543	0.0560389	2.72334	0.033		2.95628	-0.100536	-0.132621	-0.0678645						10^5	30.1467	29.4353	29.3502
8.5891	0.0547808	2.67803	0.033		3.01594	-0.0680784	-0.100862	-0.0346387						10^4	33.0278	32.5051	34.2904
8.54955	0.0540401	2.76374	0.033		3.07561	-0.0356209	-0.0691351	-0.0013822
8.36382	0.0506654	2.69151	0.033		3.13527	-0.0031633	-0.037467	0.0318709
8.2312	0.0483743	2.66216	0.033		3.19494	0.0292942	-0.0057361	0.0651197						Bayesian linear regression of RT-qPCR standard curve
8.22263	0.04823	2.74337	0.033		3.2546	0.0617517	0.025976	0.0983587						10^x (copies/mL)	Mean	Upper limit	Lower limit
8.22013	0.0481881	2.72694	0.033		3.31427	0.0942093	0.0576645	0.131634						4	33.2029	32.6898	33.7163
8.02788	0.0450923	2.54882	0.033		3.37393	0.126667	0.0893189	0.164895						4.08163	32.9254	32.4249	33.4261
8.02679	0.0450756	2.68479	0.033		3.43359	0.159124	0.120997	0.198141						4.16327	32.6478	32.16	33.1358
7.96348	0.0441195	2.67159	0.033		3.49326	0.191582	0.152686	0.231354						4.2449	32.3703	31.8951	32.8457
7.78917	0.0416735	2.71482	0.033		3.55292	0.224039	0.184365	0.264611						4.32653	32.0927	31.6301	32.5556
7.77478	0.0414848	2.61313	0.033		3.61259	0.256497	0.21602	0.297872						4.40816	31.8152	31.3651	32.2655
7.67453	0.0402319	2.43699	0.033		3.67225	0.288954	0.24767	0.331125						4.4898	31.5376	31.1001	31.9754
7.61615	0.0395544	2.32044	0.033		3.73191	0.321412	0.279324	0.364345						4.57143	31.2601	30.835	31.6853
7.60565	0.0394369	2.59915	0.033		3.79158	0.35387	0.311026	0.397598						4.65306	30.9825	30.5699	31.3952
7.36331	0.037119	2.6492	0.033		3.85124	0.386327	0.342703	0.430875						4.73469	30.705	30.3047	31.1053
7.33206	0.0368793	2.27579	0.033		3.91091	0.418785	0.374367	0.464116						4.81633	30.4274	30.0395	30.8153
7.30622	0.036692	1.54008	0.033		3.97057	0.451242	0.406087	0.497412						4.89796	30.1499	29.7742	30.5253
7.20471	0.036055	1.78831	0.033		4.03024	0.4837	0.437786	0.530674						4.97959	29.8723	29.5089	30.2355
7.11694	0.0356356	2.40033	0.033		4.0899	0.516157	0.469467	0.563914						5.06122	29.5948	29.2436	29.9457
6.8622	0.037724	2.5209	0.033		4.14956	0.548615	0.501119	0.597174						5.14286	29.3172	28.9782	29.6561
6.84965	0.0379276	2.07675	0.033		4.20923	0.581072	0.532767	0.630423						5.22449	29.0397	28.7128	29.3663
6.84457	0.0380107	2.50695	0.033		4.26889	0.61353	0.564438	0.6637						5.30612	28.7621	28.4472	29.0768
6.83127	0.0382298	2.2078	0.033		4.32856	0.645987	0.596081	0.696974						5.38776	28.4846	28.1815	28.7874
6.78574	0.0389983	1.90179	0.033		4.38822	0.678445	0.627735	0.730265						5.46939	28.207	27.9158	28.4981
6.61395	0.0421301	2.12454	0.033		4.44789	0.710902	0.659427	0.76354						5.55102	27.9295	27.6499	28.2088
6.53095	0.0437579	2.2503	0.033		4.50755	0.74336	0.691102	0.796815						5.63265	27.6519	27.3838	27.9198
6.52871	0.0438029	2.0881	0.033		4.56721	0.775818	0.722732	0.830123						5.71429	27.3744	27.1176	27.6309
6.3512	0.0474937	1.76027	0.033		4.62688	0.808275	0.754377	0.863369						5.79592	27.0968	26.8513	27.3421
6.11972	0.0526444	1.0607	0.033		4.68654	0.840733	0.786007	0.896624						5.87755	26.8193	26.5847	27.0536
6.02958	0.0547329	1.03222	0.033		4.74621	0.87319	0.817628	0.929912						5.95918	26.5417	26.3179	26.7653
5.93035	0.0591551	2.03366	0.033		4.80587	0.905648	0.849268	0.963192						6.04082	26.2642	26.051	26.4772
5.86426	0.06486	1.93505	0.033		4.86553	0.938105	0.880922	0.99647						6.12245	25.9866	25.7837	26.1895
5.57354	0.0907474	1.01072	0.033		4.9252	0.970563	0.912591	1.0297						6.20408	25.7091	25.516	25.902
5.44724	0.102227	1.2383	0.033		4.98486	1.00302	0.944248	1.06295						6.28571	25.4315	25.2479	25.615
5.43517	0.103328	0.914343	0.033		5.04453	1.03548	0.975899	1.09621						6.36735	25.154	24.9794	25.3285
5.28733	0.116871	0.926857	0.033		5.10419	1.06794	1.00755	1.1295						6.44898	24.8764	24.7103	25.0426
5.08433	0.135584	0.5302	0.033		5.16386	1.10039	1.0392	1.1628						6.53061	24.5989	24.4406	24.7572
4.9022	0.157987	1.0306	0.033		5.22352	1.13285	1.07086	1.19608						6.61224	24.3213	24.1701	24.4726
4.83593	0.166722	0.742725	0.033		5.28318	1.16531	1.10252	1.22932						6.69388	24.0438	23.8987	24.1888
4.77891	0.174253	0.868644	0.033		5.34285	1.19777	1.13418	1.26257						6.77551	23.7662	23.6264	23.906
4.68071	0.187248	0.880814	0.033		5.40251	1.23022	1.16586	1.29589						6.85714	23.4887	23.3531	23.6243
4.52894	0.207383	0.63749	0.033		5.46218	1.26268	1.19752	1.32919						6.93878	23.2111	23.0785	23.3437
4.29524	0.238479	1.14891	0.033		5.52184	1.29514	1.22915	1.36247						7.02041	22.9336	22.8027	23.0644
4.19177	0.252274	0.984527	0.033		5.58151	1.3276	1.2608	1.39577						7.10204	22.656	22.5257	22.7864
4.02518	0.274508	0.982723	0.033		5.64117	1.36005	1.29245	1.42908						7.18367	22.3785	22.2472	22.5097
3.91655	0.28902	1.07041	0.033		5.70083	1.39251	1.32415	1.46237						7.26531	22.1009	21.9675	22.2343
3.69668	0.318421	0.973128	0.033		5.7605	1.42497	1.3558	1.49568						7.34694	21.8234	21.6866	21.9601
3.48112	0.347272	0.658011	0.033		5.82016	1.45743	1.38743	1.52894						7.42857	21.5458	21.4045	21.687
3.20635	0.384079	0.436163	0.033		5.87983	1.48988	1.41912	1.56223						7.5102	21.2683	21.1215	21.4149
3.01912	0.409173	2.05469	0.033		5.93949	1.52234	1.45079	1.59549						7.59184	20.9907	20.8375	21.1438
2.89662	0.425598	0.296665	0.033		5.99915	1.5548	1.48246	1.6288						7.67347	20.7132	20.5527	20.8736
					6.05882	1.58726	1.51409	1.66206						7.7551	20.4356	20.2671	20.604
					6.11848	1.61971	1.54574	1.69535						7.83673	20.1581	19.981	20.335
					6.17815	1.65217	1.57738	1.72861						7.91837	19.8805	19.6942	20.0666
					6.23781	1.68463	1.60906	1.76191						8	19.603	19.407	19.7986
					6.29748	1.71709	1.64073	1.79519
					6.35714	1.74954	1.67238	1.82855
					6.4168	1.782	1.70407	1.86184
					6.47647	1.81446	1.73571	1.89513
					6.53613	1.84692	1.76738	1.92841
					6.5958	1.87937	1.79904	1.96172
					6.65546	1.91183	1.83069	1.99499
					6.71513	1.94429	1.86234	2.02827
					6.77479	1.97675	1.89398	2.06158
					6.83445	2.0092	1.92564	2.09485
					6.89412	2.04166	1.95729	2.12813
					6.95378	2.07412	1.98896	2.1614
					7.01345	2.10658	2.0206	2.1947
					7.07311	2.13903	2.05224	2.22794
					7.13277	2.17149	2.08388	2.26124
					7.19244	2.20395	2.11554	2.29455
					7.2521	2.23641	2.14722	2.32785
					7.31177	2.26886	2.17888	2.36114
					7.37143	2.30132	2.21051	2.39443
					7.4311	2.33378	2.24215	2.42773
					7.49076	2.36624	2.27381	2.46103
					7.55042	2.39869	2.30544	2.49431
					7.61009	2.43115	2.33708	2.52763
					7.66975	2.46361	2.36872	2.56093
					7.72942	2.49607	2.40035	2.59424
					7.78908	2.52852	2.432	2.62754
					7.84875	2.56098	2.46365	2.66084
					7.90841	2.59344	2.4953	2.69413
					7.96807	2.6259	2.52693	2.72743
					8.02774	2.65835	2.55859	2.76071
					8.0874	2.69081	2.59025	2.79403
					8.14707	2.72327	2.62191	2.82732
					8.20673	2.75573	2.65357	2.86063
					8.26639	2.78818	2.6852	2.89394
					8.32606	2.82064	2.71687	2.92722
					8.38572	2.8531	2.74852	2.96047
					8.44539	2.88556	2.78018	2.9938
					8.50505	2.91801	2.81181	3.02709
					8.56472	2.95047	2.84342	3.06036
					8.62438	2.98293	2.87506	3.09369
					8.68404	3.01539	2.90668	3.12698
					8.74371	3.04785	2.93834	3.1603
					8.80337	3.0803	2.96999	3.1936

## Sheet: Fig. 3c
ROC analysis- all samples							ROC analysis- Ct ≤ 25 samples							ROC analysis- Ct ≤ 30 samples
Area under the ROC curve							Area under the ROC curve							Area under the ROC curve
Area	0.9243						Area	1						Area	0.9763
Std. Error	0.03219						Std. Error	0						Std. Error	0.02008
95% confidence interval	0.8612 to 0.9874						95% confidence interval	1.000 to 1.000						95% confidence interval	0.9369 to 1.000
P value	8.936e-12						P value	2.598e-12						P value	4.84e-13
Data							Data							Data
Controls (Negative)	37						Controls (Negative)	37						Controls (Negative)	37
Patients (All samples)	53						Patients (Ct<=25)	30						Patients (Ct<=30)	41
	Sensitivity%	95% CI	Specificity%	95% CI	Likelihood ratio			Sensitivity%	95% CI	Specificity%	95% CI	Likelihood ratio			Sensitivity%	95% CI	Specificity%	95% CI	Likelihood ratio
> 1.880	100	93.24% to 100.0%	2.703	0.1386% to 13.82%	1.028		> 1.900	100	88.65% to 100.0%	2.703	0.1386% to 13.82%	1.028		> 1.900	100	91.43% to 100.0%	2.703	0.1386% to 13.82%	1.028
> 2.000	98.11	90.06% to 99.90%	2.703	0.1386% to 13.82%	1.008		> 2.325	100	88.65% to 100.0%	5.405	0.9604% to 17.70%	1.057		> 2.325	100	91.43% to 100.0%	5.405	0.9604% to 17.70%	1.057
> 2.325	98.11	90.06% to 99.90%	5.405	0.9604% to 17.70%	1.037		> 2.745	100	88.65% to 100.0%	8.108	2.796% to 21.30%	1.088		> 2.745	100	91.43% to 100.0%	8.108	2.796% to 21.30%	1.088
> 2.680	98.11	90.06% to 99.90%	8.108	2.796% to 21.30%	1.068		> 3.010	100	88.65% to 100.0%	10.81	4.285% to 24.71%	1.121		> 3.010	100	91.43% to 100.0%	10.81	4.285% to 24.71%	1.121
> 2.795	96.23	87.25% to 99.33%	8.108	2.796% to 21.30%	1.047		> 3.215	100	88.65% to 100.0%	13.51	5.913% to 27.98%	1.156		> 3.215	100	91.43% to 100.0%	13.51	5.913% to 27.98%	1.156
> 3.010	96.23	87.25% to 99.33%	10.81	4.285% to 24.71%	1.079		> 3.325	100	88.65% to 100.0%	16.22	7.651% to 31.14%	1.194		> 3.325	100	91.43% to 100.0%	16.22	7.651% to 31.14%	1.194
> 3.215	96.23	87.25% to 99.33%	13.51	5.913% to 27.98%	1.113		> 3.525	100	88.65% to 100.0%	18.92	9.480% to 34.20%	1.233		> 3.385	100	91.43% to 100.0%	18.92	9.480% to 34.20%	1.233
> 3.325	96.23	87.25% to 99.33%	16.22	7.651% to 31.14%	1.149		> 3.720	100	88.65% to 100.0%	21.62	11.39% to 37.20%	1.276		> 3.530	97.56	87.40% to 99.87%	18.92	9.480% to 34.20%	1.203
> 3.385	96.23	87.25% to 99.33%	18.92	9.480% to 34.20%	1.187		> 3.890	100	88.65% to 100.0%	24.32	13.36% to 40.12%	1.321		> 3.720	97.56	87.40% to 99.87%	21.62	11.39% to 37.20%	1.245
> 3.530	94.34	84.63% to 98.46%	18.92	9.480% to 34.20%	1.164		> 4.015	100	88.65% to 100.0%	27.03	15.40% to 42.98%	1.37		> 3.890	97.56	87.40% to 99.87%	24.32	13.36% to 40.12%	1.289
> 3.720	94.34	84.63% to 98.46%	21.62	11.39% to 37.20%	1.204		> 4.080	100	88.65% to 100.0%	29.73	17.49% to 45.78%	1.423		> 4.015	97.56	87.40% to 99.87%	27.03	15.40% to 42.98%	1.337
> 3.890	94.34	84.63% to 98.46%	24.32	13.36% to 40.12%	1.247		> 4.155	100	88.65% to 100.0%	32.43	19.63% to 48.54%	1.48		> 4.080	97.56	87.40% to 99.87%	29.73	17.49% to 45.78%	1.388
> 4.015	94.34	84.63% to 98.46%	27.03	15.40% to 42.98%	1.293		> 4.175	100	88.65% to 100.0%	35.14	21.83% to 51.24%	1.542		> 4.155	97.56	87.40% to 99.87%	32.43	19.63% to 48.54%	1.444
> 4.080	94.34	84.63% to 98.46%	29.73	17.49% to 45.78%	1.343		> 4.225	100	88.65% to 100.0%	37.84	24.06% to 53.90%	1.609		> 4.175	97.56	87.40% to 99.87%	35.14	21.83% to 51.24%	1.504
> 4.155	94.34	84.63% to 98.46%	32.43	19.63% to 48.54%	1.396		> 4.340	100	88.65% to 100.0%	40.54	26.35% to 56.51%	1.682		> 4.225	97.56	87.40% to 99.87%	37.84	24.06% to 53.90%	1.569
> 4.175	94.34	84.63% to 98.46%	35.14	21.83% to 51.24%	1.454		> 4.455	100	88.65% to 100.0%	43.24	28.67% to 59.09%	1.762		> 4.340	97.56	87.40% to 99.87%	40.54	26.35% to 56.51%	1.641
> 4.225	94.34	84.63% to 98.46%	37.84	24.06% to 53.90%	1.518		> 4.535	100	88.65% to 100.0%	45.95	31.04% to 61.62%	1.85		> 4.455	97.56	87.40% to 99.87%	43.24	28.67% to 59.09%	1.719
> 4.305	94.34	84.63% to 98.46%	40.54	26.35% to 56.51%	1.587		> 4.600	100	88.65% to 100.0%	48.65	33.45% to 64.11%	1.947		> 4.535	97.56	87.40% to 99.87%	45.95	31.04% to 61.62%	1.805
> 4.375	92.45	82.14% to 97.03%	40.54	26.35% to 56.51%	1.555		> 4.640	100	88.65% to 100.0%	51.35	35.89% to 66.55%	2.056		> 4.600	97.56	87.40% to 99.87%	48.65	33.45% to 64.11%	1.9
> 4.455	92.45	82.14% to 97.03%	43.24	28.67% to 59.09%	1.629		> 4.655	100	88.65% to 100.0%	54.05	38.38% to 68.96%	2.176		> 4.640	97.56	87.40% to 99.87%	51.35	35.89% to 66.55%	2.005
> 4.525	92.45	82.14% to 97.03%	45.95	31.04% to 61.62%	1.71		> 4.670	100	88.65% to 100.0%	56.76	40.91% to 71.33%	2.313		> 4.655	97.56	87.40% to 99.87%	54.05	38.38% to 68.96%	2.123
> 4.560	90.57	79.75% to 95.90%	45.95	31.04% to 61.62%	1.675		> 4.710	100	88.65% to 100.0%	59.46	43.49% to 73.65%	2.467		> 4.670	97.56	87.40% to 99.87%	56.76	40.91% to 71.33%	2.256
> 4.600	90.57	79.75% to 95.90%	48.65	33.45% to 64.11%	1.764		> 4.785	100	88.65% to 100.0%	62.16	46.10% to 75.94%	2.643		> 4.710	97.56	87.40% to 99.87%	59.46	43.49% to 73.65%	2.407
> 4.640	90.57	79.75% to 95.90%	51.35	35.89% to 66.55%	1.862		> 4.850	100	88.65% to 100.0%	64.86	48.76% to 78.17%	2.846		> 4.785	97.56	87.40% to 99.87%	62.16	46.10% to 75.94%	2.578
> 4.655	90.57	79.75% to 95.90%	54.05	38.38% to 68.96%	1.971		> 4.915	100	88.65% to 100.0%	70.27	54.22% to 82.51%	3.364		> 4.850	97.56	87.40% to 99.87%	64.86	48.76% to 78.17%	2.777
> 4.670	90.57	79.75% to 95.90%	56.76	40.91% to 71.33%	2.094		> 5.050	100	88.65% to 100.0%	72.97	57.02% to 84.60%	3.7		> 4.915	97.56	87.40% to 99.87%	70.27	54.22% to 82.51%	3.282
> 4.710	90.57	79.75% to 95.90%	59.46	43.49% to 73.65%	2.234		> 5.205	100	88.65% to 100.0%	75.68	59.88% to 86.64%	4.111		> 5.050	97.56	87.40% to 99.87%	72.97	57.02% to 84.60%	3.61
> 4.785	90.57	79.75% to 95.90%	62.16	46.10% to 75.94%	2.394		> 5.315	100	88.65% to 100.0%	78.38	62.80% to 88.61%	4.625		> 5.205	97.56	87.40% to 99.87%	75.68	59.88% to 86.64%	4.011
> 4.850	90.57	79.75% to 95.90%	64.86	48.76% to 78.17%	2.578		> 5.380	100	88.65% to 100.0%	81.08	65.80% to 90.52%	5.286		> 5.315	97.56	87.40% to 99.87%	78.38	62.80% to 88.61%	4.512
> 4.915	90.57	79.75% to 95.90%	70.27	54.22% to 82.51%	3.046		> 5.530	100	88.65% to 100.0%	83.78	68.86% to 92.35%	6.167		> 5.380	97.56	87.40% to 99.87%	81.08	65.80% to 90.52%	5.157
> 5.050	90.57	79.75% to 95.90%	72.97	57.02% to 84.60%	3.351		> 6.200	100	88.65% to 100.0%	86.49	72.02% to 94.09%	7.4		> 5.465	97.56	87.40% to 99.87%	83.78	68.86% to 92.35%	6.016
> 5.205	90.57	79.75% to 95.90%	75.68	59.88% to 86.64%	3.723		> 6.745	100	88.65% to 100.0%	89.19	75.29% to 95.71%	9.25		> 5.595	95.12	83.86% to 99.13%	83.78	68.86% to 92.35%	5.866
> 5.315	90.57	79.75% to 95.90%	78.38	62.80% to 88.61%	4.189		> 6.870	100	88.65% to 100.0%	91.89	78.70% to 97.20%	12.33		> 6.200	95.12	83.86% to 99.13%	86.49	72.02% to 94.09%	7.039
> 5.380	90.57	79.75% to 95.90%	81.08	65.80% to 90.52%	4.787		> 7.095	100	88.65% to 100.0%	94.59	82.30% to 99.04%	18.5		> 6.745	95.12	83.86% to 99.13%	89.19	75.29% to 95.71%	8.799
> 5.465	90.57	79.75% to 95.90%	83.78	68.86% to 92.35%	5.585		> 7.295	100	88.65% to 100.0%	97.3	86.18% to 99.86%	37		> 6.870	95.12	83.86% to 99.13%	91.89	78.70% to 97.20%	11.73
> 5.595	88.68	77.42% to 94.71%	83.78	68.86% to 92.35%	5.469		> 21.04	100	88.65% to 100.0%	100	90.59% to 100.0%			> 7.095	95.12	83.86% to 99.13%	94.59	82.30% to 99.04%	17.6
> 6.200	88.68	77.42% to 94.71%	86.49	72.02% to 94.09%	6.562		> 46.13	96.67	83.33% to 99.83%	100	90.59% to 100.0%			> 7.295	95.12	83.86% to 99.13%	97.3	86.18% to 99.86%	35.2
> 6.745	88.68	77.42% to 94.71%	89.19	75.29% to 95.71%	8.203		> 59.50	93.33	78.68% to 98.82%	100	90.59% to 100.0%			> 7.800	95.12	83.86% to 99.13%	100	90.59% to 100.0%
> 6.870	88.68	77.42% to 94.71%	91.89	78.70% to 97.20%	10.94		> 70.59	90	74.38% to 96.54%	100	90.59% to 100.0%			> 8.330	92.68	80.57% to 97.48%	100	90.59% to 100.0%
> 7.095	88.68	77.42% to 94.71%	94.59	82.30% to 99.04%	16.41		> 99.55	86.67	70.32% to 94.69%	100	90.59% to 100.0%			> 9.350	90.24	77.45% to 96.14%	100	90.59% to 100.0%
> 7.295	88.68	77.42% to 94.71%	97.3	86.18% to 99.86%	32.81		> 120.9	83.33	66.44% to 92.66%	100	90.59% to 100.0%			> 10.49	87.8	74.46% to 94.68%	100	90.59% to 100.0%
> 7.495	86.79	75.16% to 93.45%	100	90.59% to 100.0%			> 127.9	80	62.69% to 90.49%	100	90.59% to 100.0%			> 10.75	85.37	71.56% to 93.12%	100	90.59% to 100.0%
> 7.905	84.91	72.95% to 92.15%	100	90.59% to 100.0%			> 147.3	76.67	59.07% to 88.21%	100	90.59% to 100.0%			> 11.14	82.93	68.74% to 91.47%	100	90.59% to 100.0%
> 8.330	83.02	70.77% to 90.80%	100	90.59% to 100.0%			> 169.7	73.33	55.55% to 85.82%	100	90.59% to 100.0%			> 14.41	80.49	65.99% to 89.77%	100	90.59% to 100.0%
> 8.925	81.13	68.64% to 89.41%	100	90.59% to 100.0%			> 183.3	70	52.12% to 83.34%	100	90.59% to 100.0%			> 26.00	78.05	63.29% to 88.00%	100	90.59% to 100.0%
> 9.505	79.25	66.54% to 88.00%	100	90.59% to 100.0%			> 198.9	66.67	48.78% to 80.77%	100	90.59% to 100.0%			> 46.13	75.61	60.66% to 86.17%	100	90.59% to 100.0%
> 9.630	77.36	64.47% to 86.55%	100	90.59% to 100.0%			> 230.3	63.33	45.51% to 78.13%	100	90.59% to 100.0%			> 59.50	73.17	58.07% to 84.31%	100	90.59% to 100.0%
> 9.950	75.47	62.43% to 85.07%	100	90.59% to 100.0%			> 258.6	60	42.32% to 75.41%	100	90.59% to 100.0%			> 70.59	70.73	55.52% to 82.39%	100	90.59% to 100.0%
> 10.49	73.58	60.42% to 83.56%	100	90.59% to 100.0%			> 269.6	56.67	39.20% to 72.62%	100	90.59% to 100.0%			> 82.94	68.29	53.02% to 80.44%	100	90.59% to 100.0%
> 10.75	71.7	58.43% to 82.03%	100	90.59% to 100.0%			> 297.4	53.33	36.14% to 69.77%	100	90.59% to 100.0%			> 97.09	65.85	50.55% to 78.44%	100	90.59% to 100.0%
> 11.14	69.81	56.46% to 80.48%	100	90.59% to 100.0%			> 326.6	50	33.15% to 66.85%	100	90.59% to 100.0%			> 113.7	63.41	48.12% to 76.41%	100	90.59% to 100.0%
> 11.63	67.92	54.52% to 78.91%	100	90.59% to 100.0%			> 342.8	46.67	30.23% to 63.86%	100	90.59% to 100.0%			> 120.9	60.98	45.73% to 74.34%	100	90.59% to 100.0%
> 12.93	66.04	52.59% to 77.31%	100	90.59% to 100.0%			> 375.6	43.33	27.38% to 60.80%	100	90.59% to 100.0%			> 127.9	58.54	43.37% to 72.24%	100	90.59% to 100.0%
> 15.70	64.15	50.69% to 75.70%	100	90.59% to 100.0%			> 403.8	40	24.59% to 57.68%	100	90.59% to 100.0%			> 147.3	56.1	41.04% to 70.11%	100	90.59% to 100.0%
> 26.00	62.26	48.81% to 74.06%	100	90.59% to 100.0%			> 428.1	36.67	21.87% to 54.49%	100	90.59% to 100.0%			> 169.7	53.66	38.75% to 67.94%	100	90.59% to 100.0%
> 46.13	60.38	46.94% to 72.41%	100	90.59% to 100.0%			> 452.6	33.33	19.23% to 51.22%	100	90.59% to 100.0%			> 183.3	51.22	36.48% to 65.75%	100	90.59% to 100.0%
> 59.50	58.49	45.09% to 70.74%	100	90.59% to 100.0%			> 464.4	30	16.66% to 47.88%	100	90.59% to 100.0%			> 198.9	48.78	34.25% to 63.52%	100	90.59% to 100.0%
> 70.59	56.6	43.27% to 69.05%	100	90.59% to 100.0%			> 473.0	26.67	14.18% to 44.45%	100	90.59% to 100.0%			> 230.3	46.34	32.06% to 61.25%	100	90.59% to 100.0%
> 82.94	54.72	41.45% to 67.34%	100	90.59% to 100.0%			> 480.2	23.33	11.79% to 40.93%	100	90.59% to 100.0%			> 258.6	43.9	29.89% to 58.96%	100	90.59% to 100.0%
> 97.09	52.83	39.66% to 65.62%	100	90.59% to 100.0%			> 487.7	20	9.505% to 37.31%	100	90.59% to 100.0%			> 269.6	41.46	27.76% to 56.63%	100	90.59% to 100.0%
> 110.7	50.94	37.88% to 63.88%	100	90.59% to 100.0%			> 505.0	16.67	7.337% to 33.56%	100	90.59% to 100.0%			> 297.4	39.02	25.66% to 54.27%	100	90.59% to 100.0%
> 116.4	49.06	36.12% to 62.12%	100	90.59% to 100.0%			> 523.7	13.33	5.310% to 29.68%	100	90.59% to 100.0%			> 326.6	36.59	23.59% to 51.88%	100	90.59% to 100.0%
> 120.9	47.17	34.38% to 60.34%	100	90.59% to 100.0%			> 531.1	10	3.460% to 25.62%	100	90.59% to 100.0%			> 342.8	34.15	21.56% to 49.45%	100	90.59% to 100.0%
> 127.9	45.28	32.66% to 58.55%	100	90.59% to 100.0%			> 543.5	6.667	1.185% to 21.32%	100	90.59% to 100.0%			> 375.6	31.71	19.56% to 46.98%	100	90.59% to 100.0%
> 147.3	43.4	30.95% to 56.73%	100	90.59% to 100.0%			> 567.1	3.333	0.1710% to 16.67%	100	90.59% to 100.0%			> 403.8	29.27	17.61% to 44.48%	100	90.59% to 100.0%
> 169.7	41.51	29.26% to 54.91%	100	90.59% to 100.0%										> 428.1	26.83	15.69% to 41.93%	100	90.59% to 100.0%
> 183.3	39.62	27.59% to 53.06%	100	90.59% to 100.0%										> 452.6	24.39	13.83% to 39.34%	100	90.59% to 100.0%
> 198.9	37.74	25.94% to 51.19%	100	90.59% to 100.0%										> 464.4	21.95	12.00% to 36.71%	100	90.59% to 100.0%
> 230.3	35.85	24.30% to 49.31%	100	90.59% to 100.0%										> 473.0	19.51	10.23% to 34.01%	100	90.59% to 100.0%
> 258.6	33.96	22.69% to 47.41%	100	90.59% to 100.0%										> 480.2	17.07	8.525% to 31.26%	100	90.59% to 100.0%
> 269.6	32.08	21.09% to 45.48%	100	90.59% to 100.0%										> 487.7	14.63	6.884% to 28.44%	100	90.59% to 100.0%
> 297.4	30.19	19.52% to 43.54%	100	90.59% to 100.0%										> 505.0	12.2	5.323% to 25.54%	100	90.59% to 100.0%
> 326.6	28.3	17.97% to 41.57%	100	90.59% to 100.0%										> 523.7	9.756	3.860% to 22.55%	100	90.59% to 100.0%
> 342.8	26.42	16.44% to 39.58%	100	90.59% to 100.0%										> 531.1	7.317	2.520% to 19.43%	100	90.59% to 100.0%
> 375.6	24.53	14.93% to 37.57%	100	90.59% to 100.0%										> 543.5	4.878	0.8667% to 16.14%	100	90.59% to 100.0%
> 403.8	22.64	13.45% to 35.53%	100	90.59% to 100.0%										> 567.1	2.439	0.1251% to 12.60%	100	90.59% to 100.0%
> 428.1	20.75	12.00% to 33.46%	100	90.59% to 100.0%
> 452.6	18.87	10.59% to 31.36%	100	90.59% to 100.0%
> 464.4	16.98	9.200% to 29.23%	100	90.59% to 100.0%
> 473.0	15.09	7.852% to 27.05%	100	90.59% to 100.0%
> 480.2	13.21	6.548% to 24.84%	100	90.59% to 100.0%
> 487.7	11.32	5.293% to 22.58%	100	90.59% to 100.0%
> 505.0	9.434	4.097% to 20.25%	100	90.59% to 100.0%
> 523.7	7.547	2.974% to 17.86%	100	90.59% to 100.0%
> 531.1	5.66	1.543% to 15.37%	100	90.59% to 100.0%
> 543.5	3.774	0.6705% to 12.75%	100	90.59% to 100.0%
> 567.1	1.887	0.09678% to 9.943%	100	90.59% to 100.0%

## Sheet: Fig. 3d
Fig 3d- Cross-reactive samples						One-way ANOVA (Graphpad Prism)
FND signal						ANOVA summary
SARs-CoV-2 pos	SARS-CoV-2 Neg	RSV Pos	Flu A pos	Rhino Pos		F	9.367
553.82	1.78	5.59	5.33	7.13		P value	1.8372e-06
580.42	2.02	2.45	2.35			P value summary	****
410.33	4.02	6.29	5.9			Significant diff. among means (P < 0.05)?	Yes
265.72	4.68	5.37	3.62			R squared	0.2745
533.26	2.63	6.28	4.69
459.37	4.01	6.46	6.06			Bartlett's test
476.46	4.17					Bartlett's statistic (corrected)
353.85	7.39					P value
518.59	3.38					P value summary
188.71	4.66					Are SDs significantly different (P < 0.05)?
528.86	5.66
397.33	4.87					ANOVA table	SS	DF	MS	F (DFn, DFd)	P value
273.52	6.75					Treatment (between columns)	796796	4	199199	F (4, 99) = 9.367	P=0.0000018372038
491.49	4.27					Residual (within columns)	2105403	99	21267
469.45	4.41					Total	2902199	103
209.14	3.16
61.42	4.5					Data summary
108.06	3.67					Number of treatments (columns)	5
79.76	3.27					Number of values (total)	104
161.36	4.18
113.42	2.86					Number of families	1
251.38	4.14					Number of comparisons per family	4
34.68	4.65					Alpha	0.05
483.94	5.36
133.21	4.63					Dunnett's multiple comparisons test	Mean diff.	95.00% CI of diff.	Below threshold?	Summary	Adjusted P Value	B-?
445.86	4.57					SARS-CoV-2 - vs. SARS-CoV-2 +	-175.8	-255.2 to -96.36	Yes	****	7.89087e-07	A	SARS-CoV-2 +
122.49	4.83					SARS-CoV-2 - vs. RSV +	-0.9664	-163.8 to 161.9	No	ns	1	C	RSV +
10.73	3.77					SARS-CoV-2 - vs. Flu A +	-0.218	-163.1 to 162.7	No	ns	1	D	Flu A +
177.95	5.27					SARS-CoV-2 - vs. RHINO +	-2.69	-376.5 to 371.2	No	ns	1	E	RHINO +
14.09	6.74
10.77	5.4					Test details	Mean 1	Mean 2	Mean diff.	SE of diff.	n1	n2	q	DF
331.82	4.87					SARS-CoV-2 - vs. SARS-CoV-2 +	4.44	180.2	-175.8	31.42	35	56	5.594	99
89.26	5.14					SARS-CoV-2 - vs. RSV +	4.44	5.407	-0.9664	64.44	35	6	0.015	99
3.39	4.96					SARS-CoV-2 - vs. Flu A +	4.44	4.658	-0.218	64.44	35	6	0.003384	99
5.53	4.74					SARS-CoV-2 - vs. RHINO +	4.44	7.13	-2.69	147.9	35	1	0.01819	99
86.11
29.83
57.58
11.76
9.4
321.33
7.6
119.33
9.61
4.55
17.31
4.34
11.5
4.16
8.45
9.65
10.25
7.39
8.21
2.73
1.98

## Sheet: Fig. 4a,b
Extrapolated data from Killingley et al Fig 2a nose viral load curve with Bayesian error analysis in Y (copies/mL from Fig 3b)									Fig 4b (left): % Cases detected by assay						Fig 4b (right): FND assay diagnostic advantage raw data
									FND assay detection			AuNP assay detection
Day after inocculation	Viral load copies/mL (log10)								days (x)	% cases detected (y)		days (x)	% cases detected (y)		% cases detected (x)	FND diagnostic advantage (days)
	Mean	Upper limit	Lower limit			FND	AuNP
0					Threshold (log copies/mL)	4.7478	6.54		0			0			0
0.353435	1.59492	3.25865	0.780622		Theshold (copies/mL)	55950	3.46737e+06		0.00190019			0.00190019			0.1	0.704364
0.355336	1.59501	3.25943	0.780527		SE (log copies/mL)	0.064286	0.087155		0.00380038			0.00380038			0.2	0.677256
0.357236	1.59511	3.2602	0.780432		Mean days	2.64	4.62408		0.00570057			0.00570057			0.3	0.65962
0.359136	1.5952	3.26098	0.780336		Lower mean days	2.60141	4.42883		0.00760076			0.00760076			0.4	0.646171
0.361036	1.59529	3.26176	0.780241		Upper mean days	2.67869	4.77643		0.00950095			0.00950095			0.5	0.635149
0.362936	1.59538	3.26253	0.780146		Difference mean days	1.98408			0.0114011			0.0114011			0.6	0.625726
0.364836	1.59548	3.26331	0.780051		t-test	24.9072			0.0133013			0.0133013			0.7	0.61744
0.366737	1.59557	3.26409	0.779956		95% patients days	3.48284	6.25244		0.0152015			0.0152015			0.8	0.610014
0.368637	1.59566	3.26486	0.779861		90% patient days	2.90485	5.65285		0.0171017			0.0171017			0.9	0.603262
0.370537	1.59576	3.26564	0.779766		Difference 95%	2.7696			0.0190019			0.0190019			1	0.597055
0.372437	1.59585	3.26642	0.779671						0.0209021			0.0209021			1.1	0.591292
0.374337	1.59594	3.2672	0.779576						0.0228023			0.0228023			1.2	0.585909
0.376238	1.59603	3.26798	0.779481						0.0247025			0.0247025			1.3	0.580846
0.378138	1.59613	3.26876	0.779386						0.0266027			0.0266027			1.4	0.576115
0.380038	1.59622	3.26953	0.779291						0.0285029			0.0285029			1.5	0.572866
0.381938	1.59631	3.27031	0.779196						0.030403			0.030403			1.6	0.569842
0.383838	1.59641	3.27109	0.779101						0.0323032			0.0323032			1.7	0.566893
0.385739	1.5965	3.27187	0.779006						0.0342034			0.0342034			1.8	0.564019
0.387639	1.59659	3.27265	0.778911						0.0361036			0.0361036			1.9	0.561205
0.389539	1.59668	3.27343	0.778816						0.0380038			0.0380038			2	0.558457
0.391439	1.59678	3.27421	0.778721						0.039904			0.039904			2.1	0.555768
0.393339	1.59687	3.27499	0.778626						0.0418042			0.0418042			2.2	0.553627
0.39524	1.59696	3.27577	0.778532						0.0437044			0.0437044			2.3	0.554605
0.39714	1.59706	3.27655	0.778437						0.0456046			0.0456046			2.4	0.555691
0.39904	1.59715	3.27733	0.778342						0.0475048			0.0475048			2.5	0.556721
0.40094	1.59724	3.27811	0.778247						0.0494049			0.0494049			2.6	0.55769
0.40284	1.59733	3.2789	0.778152						0.0513051			0.0513051			2.7	0.558616
0.40474	1.59743	3.27968	0.778057						0.0532053			0.0532053			2.8	0.559491
0.406641	1.59752	3.28046	0.777962						0.0551055			0.0551055			2.9	0.560326
0.408541	1.59761	3.28124	0.777867						0.0570057			0.0570057			3	0.561122
0.410441	1.59771	3.28202	0.777772						0.0589059			0.0589059			3.1	0.56188
0.412341	1.5978	3.28281	0.777677						0.0608061			0.0608061			3.2	0.562603
0.414241	1.59789	3.28359	0.777583						0.0627063			0.0627063			3.3	0.563297
0.416142	1.59799	3.28437	0.777488						0.0646065			0.0646065			3.4	0.563958
0.418042	1.59808	3.28515	0.777393						0.0665067			0.0665067			3.5	0.564591
0.419942	1.59817	3.28594	0.777298						0.0684068			0.0684068			3.6	0.565199
0.421842	1.59826	3.28672	0.777203						0.070307			0.070307			3.7	0.56578
0.423742	1.59836	3.2875	0.777108						0.0722072			0.0722072			3.8	0.566342
0.425643	1.59845	3.28829	0.777014						0.0741074			0.0741074			3.9	0.566882
0.427543	1.59854	3.28907	0.776919						0.0760076			0.0760076			4	0.567397
0.429443	1.59864	3.28986	0.776824						0.0779078			0.0779078			4.1	0.567896
0.431343	1.59873	3.29064	0.776729						0.079808			0.079808			4.2	0.568377
0.433243	1.59882	3.29142	0.776634						0.0817082			0.0817082			4.3	0.568838
0.435144	1.59892	3.29221	0.77654						0.0836084			0.0836084			4.4	0.569285
0.437044	1.59901	3.29299	0.776445						0.0855086			0.0855086			4.5	0.569713
0.438944	1.5991	3.29378	0.77635						0.0874087			0.0874087			4.6	0.570128
0.440844	1.59919	3.29456	0.776255						0.0893089			0.0893089			4.7	0.570529
0.442744	1.59929	3.29535	0.77616						0.0912091			0.0912091			4.8	0.570918
0.444644	1.59938	3.29614	0.776066						0.0931093			0.0931093			4.9	0.571288
0.446545	1.59947	3.29692	0.775971						0.0950095			0.0950095			5	0.571649
0.448445	1.59957	3.29771	0.775876						0.0969097			0.0969097			5.1	0.572
0.450345	1.59966	3.29849	0.775782						0.0988099			0.0988099			5.2	0.572337
0.452245	1.59975	3.29928	0.775687						0.10071			0.10071			5.3	0.572666
0.454145	1.59985	3.30007	0.775592						0.10261			0.10261			5.4	0.572983
0.456046	1.59994	3.30086	0.775497						0.10451			0.10451			5.5	0.573288
0.457946	1.60003	3.30164	0.775403						0.106411			0.106411			5.6	0.573584
0.459846	1.60013	3.30243	0.775308						0.108311			0.108311			5.7	0.573872
0.461746	1.60022	3.30322	0.775213						0.110211			0.110211			5.8	0.574151
0.463646	1.60031	3.30401	0.775119						0.112111			0.112111			5.9	0.574419
0.465547	1.6004	3.30479	0.775024						0.114011			0.114011			6	0.57468
0.467447	1.6005	3.30558	0.774929						0.115912			0.115912			6.1	0.574933
0.469347	1.60059	3.30637	0.774835						0.117812			0.117812			6.2	0.57518
0.471247	1.60068	3.30716	0.77474						0.119712			0.119712			6.3	0.575419
0.473147	1.60078	3.30795	0.774645						0.121612			0.121612			6.4	0.575652
0.475048	1.60087	3.30874	0.774551						0.123512			0.123512			6.5	0.575877
0.476948	1.60096	3.30953	0.774456						0.125413			0.125413			6.6	0.576095
0.478848	1.60106	3.31032	0.774361						0.127313			0.127313			6.7	0.576306
0.480748	1.60115	3.31111	0.774267						0.129213			0.129213			6.8	0.576512
0.482648	1.60124	3.3119	0.774172						0.131113			0.131113			6.9	0.576711
0.484548	1.60134	3.31269	0.774078						0.133013			0.133013			7	0.576905
0.486449	1.60143	3.31348	0.773983						0.134913			0.134913			7.1	0.577093
0.488349	1.60152	3.31427	0.773888						0.136814			0.136814			7.2	0.577275
0.490249	1.60162	3.31506	0.773794						0.138714			0.138714			7.3	0.577452
0.492149	1.60171	3.31585	0.773699						0.140614			0.140614			7.4	0.577624
0.494049	1.6018	3.31664	0.773605						0.142514			0.142514			7.5	0.57779
0.49595	1.60189	3.31743	0.77351						0.144414			0.144414			7.6	0.577951
0.49785	1.60199	3.31822	0.773416						0.146315			0.146315			7.7	0.57811
0.49975	1.60208	3.31901	0.773321						0.148215			0.148215			7.8	0.578264
0.50165	1.60217	3.31981	0.773227						0.150115			0.150115			7.9	0.578413
0.50355	1.60227	3.3206	0.773132						0.152015			0.152015			8	0.578556
0.505451	1.60236	3.32139	0.773038						0.153915			0.153915			8.1	0.578694
0.507351	1.60245	3.32218	0.772943						0.155816			0.155816			8.2	0.578828
0.509251	1.60255	3.32298	0.772849						0.157716			0.157716			8.3	0.57896
0.511151	1.60264	3.32377	0.772754						0.159616			0.159616			8.4	0.579089
0.513051	1.60273	3.32456	0.77266						0.161516			0.161516			8.5	0.579214
0.514952	1.60283	3.32536	0.772565						0.163416			0.163416			8.6	0.579334
0.516852	1.60292	3.32615	0.772471						0.165317			0.165317			8.7	0.57945
0.518752	1.60301	3.32694	0.772376						0.167217			0.167217			8.8	0.579563
0.520652	1.60311	3.32774	0.772282						0.169117			0.169117			8.9	0.579673
0.522552	1.6032	3.32853	0.772187						0.171017			0.171017			9	0.579779
0.524452	1.60329	3.32933	0.772093						0.172917			0.172917			9.1	0.579882
0.526353	1.60339	3.33012	0.771998						0.174817			0.174817			9.2	0.579984
0.528253	1.60348	3.33092	0.771904						0.176718			0.176718			9.3	0.580082
0.530153	1.60357	3.33171	0.771809						0.178618			0.178618			9.4	0.580174
0.532053	1.60367	3.33251	0.771715						0.180518			0.180518			9.5	0.580264
0.533953	1.60376	3.3333	0.771621						0.182418			0.182418			9.6	0.580353
0.535854	1.60385	3.3341	0.771526						0.184318			0.184318			9.7	0.580441
0.537754	1.60395	3.33489	0.771432						0.186219			0.186219			9.8	0.580522
0.539654	1.60404	3.33569	0.771337						0.188119			0.188119			9.9	0.580599
0.541554	1.60413	3.33649	0.771243						0.190019			0.190019			10	0.580679
0.543454	1.60423	3.33728	0.771149						0.191919			0.191919			10.1	0.580756
0.545355	1.60432	3.33808	0.771054						0.193819			0.193819			10.2	0.580825
0.547255	1.60441	3.33888	0.77096						0.19572			0.19572			10.3	0.580895
0.549155	1.60451	3.33967	0.770866						0.19762			0.19762			10.4	0.580964
0.551055	1.6046	3.34047	0.770771						0.19952			0.19952			10.5	0.58103
0.552955	1.60469	3.34127	0.770677						0.20142			0.20142			10.6	0.58109
0.554855	1.60479	3.34207	0.770583						0.20332			0.20332			10.7	0.581152
0.556756	1.60488	3.34287	0.770488						0.205221			0.205221			10.8	0.581211
0.558656	1.60497	3.34366	0.770394						0.207121			0.207121			10.9	0.581266
0.560556	1.60507	3.34446	0.7703						0.209021			0.209021			11	0.58132
0.562456	1.60516	3.34526	0.770205						0.210921			0.210921			11.1	0.581372
0.564356	1.60525	3.34606	0.770111						0.212821			0.212821			11.2	0.581422
0.566257	1.60535	3.34686	0.770017						0.214721			0.214721			11.3	0.58147
0.568157	1.60544	3.34766	0.769922						0.216622			0.216622			11.4	0.581516
0.570057	1.60553	3.34846	0.769828						0.218522			0.218522			11.5	0.58156
0.571957	1.60563	3.34926	0.769734						0.220422			0.220422			11.6	0.581602
0.573857	1.60572	3.35006	0.76964						0.222322			0.222322			11.7	0.581642
0.575758	1.60581	3.35086	0.769545						0.224222			0.224222			11.8	0.581682
0.577658	1.60591	3.35166	0.769451						0.226123			0.226123			11.9	0.581717
0.579558	1.606	3.35246	0.769357						0.228023			0.228023			12	0.581751
0.581458	1.60609	3.35326	0.769263						0.229923			0.229923			12.1	0.581786
0.583358	1.60619	3.35406	0.769168						0.231823			0.231823			12.2	0.581817
0.585259	1.60628	3.35486	0.769074						0.233723			0.233723			12.3	0.581847
0.587159	1.60637	3.35566	0.76898						0.235624			0.235624			12.4	0.581876
0.589059	1.60647	3.35646	0.768886						0.237524			0.237524			12.5	0.581901
0.590959	1.60656	3.35727	0.768792						0.239424			0.239424			12.6	0.581929
0.592859	1.60665	3.35807	0.768697						0.241324			0.241324			12.7	0.58195
0.594759	1.60675	3.35887	0.768603						0.243224			0.243224			12.8	0.581972
0.59666	1.60684	3.35967	0.768509						0.245125			0.245125			12.9	0.581994
0.59856	1.60693	3.36048	0.768415						0.247025			0.247025			13	0.582011
0.60046	1.60703	3.36128	0.768321						0.248925			0.248925			13.1	0.582031
0.60236	1.60712	3.36208	0.768227						0.250825			0.250825			13.2	0.582046
0.60426	1.60722	3.36288	0.768133						0.252725			0.252725			13.3	0.58206
0.606161	1.60731	3.36369	0.768038						0.254625			0.254625			13.4	0.582075
0.608061	1.6074	3.36449	0.767944						0.256526			0.256526			13.5	0.582085
0.609961	1.6075	3.3653	0.76785						0.258426			0.258426			13.6	0.582099
0.611861	1.60759	3.3661	0.767756						0.260326			0.260326			13.7	0.582106
0.613761	1.60768	3.3669	0.767662						0.262226			0.262226			13.8	0.582115
0.615662	1.60778	3.36771	0.767568						0.264126			0.264126			13.9	0.582121
0.617562	1.60787	3.36851	0.767474						0.266027			0.266027			14	0.582125
0.619462	1.60796	3.36932	0.76738						0.267927			0.267927			14.1	0.582132
0.621362	1.60806	3.37012	0.767286						0.269827			0.269827			14.2	0.582133
0.623262	1.60815	3.37093	0.767192						0.271727			0.271727			14.3	0.582138
0.625163	1.60824	3.37173	0.767097						0.273627			0.273627			14.4	0.582136
0.627063	1.60834	3.37254	0.767003						0.275528			0.275528			14.5	0.582137
0.628963	1.60843	3.37335	0.766909						0.277428			0.277428			14.6	0.582135
0.630863	1.60852	3.37415	0.766815						0.279328			0.279328			14.7	0.582132
0.632763	1.60862	3.37496	0.766721						0.281228			0.281228			14.8	0.582129
0.634663	1.60871	3.37577	0.766627						0.283128			0.283128			14.9	0.582122
0.636564	1.60881	3.37657	0.766533						0.285029			0.285029			15	0.582119
0.638464	1.6089	3.37738	0.766439						0.286929			0.286929			15.1	0.582109
0.640364	1.60899	3.37819	0.766345						0.288829			0.288829			15.2	0.582104
0.642264	1.60909	3.37899	0.766251						0.290729			0.290729			15.3	0.582092
0.644164	1.60918	3.3798	0.766157						0.292629			0.292629			15.4	0.582085
0.646065	1.60927	3.38061	0.766063						0.294529			0.294529			15.5	0.582071
0.647965	1.60937	3.38142	0.765969						0.29643			0.29643			15.6	0.582061
0.649865	1.60946	3.38223	0.765875						0.29833			0.29833			15.7	0.582047
0.651765	1.60955	3.38303	0.765781						0.30023			0.30023			15.8	0.582034
0.653665	1.60965	3.38384	0.765687						0.30213			0.30213			15.9	0.582018
0.655566	1.60974	3.38465	0.765594						0.30403			0.30403			16	0.582002
0.657466	1.60984	3.38546	0.7655						0.305931			0.305931			16.1	0.581985
0.659366	1.60993	3.38627	0.765406						0.307831			0.307831			16.2	0.581967
0.661266	1.61002	3.38708	0.765312						0.309731			0.309731			16.3	0.581948
0.663166	1.61012	3.38789	0.765218						0.311631			0.311631			16.4	0.581928
0.665067	1.61021	3.3887	0.765124						0.313531			0.313531			16.5	0.581908
0.666967	1.6103	3.38951	0.76503						0.315432			0.315432			16.6	0.581886
0.668867	1.6104	3.39032	0.764936						0.317332			0.317332			16.7	0.581865
0.670767	1.61049	3.39113	0.764842						0.319232			0.319232			16.8	0.581841
0.672667	1.61058	3.39194	0.764748						0.321132			0.321132			16.9	0.581817
0.674567	1.61068	3.39275	0.764655						0.323032			0.323032			17	0.581792
0.676468	1.61077	3.39357	0.764561						0.324932			0.324932			17.1	0.581767
0.678368	1.61087	3.39438	0.764467						0.326833			0.326833			17.2	0.58174
0.680268	1.61096	3.39519	0.764373						0.328733			0.328733			17.3	0.581713
0.682168	1.61105	3.396	0.764279						0.330633			0.330633			17.4	0.581685
0.684068	1.61115	3.39681	0.764185						0.332533			0.332533			17.5	0.581656
0.685969	1.61124	3.39762	0.764092						0.334433			0.334433			17.6	0.581627
0.687869	1.61133	3.39844	0.763998						0.336334			0.336334			17.7	0.581596
0.689769	1.61143	3.39925	0.763904						0.338234			0.338234			17.8	0.581566
0.691669	1.61152	3.40006	0.76381						0.340134			0.340134			17.9	0.581533
0.693569	1.61162	3.40088	0.763716						0.342034			0.342034			18	0.581501
0.69547	1.61171	3.40169	0.763623						0.343934			0.343934			18.1	0.581467
0.69737	1.6118	3.4025	0.763529						0.345835			0.345835			18.2	0.581433
0.69927	1.6119	3.40332	0.763435						0.347735			0.347735			18.3	0.581398
0.70117	1.61199	3.40413	0.763341						0.349635			0.349635			18.4	0.581363
0.70307	1.61208	3.40495	0.763248						0.351535			0.351535			18.5	0.581327
0.704971	1.61218	3.40576	0.763154						0.353435	0		0.353435	0		18.6	0.58129
0.706871	1.61227	3.40657	0.76306						0.355336	0		0.355336	0		18.7	0.581253
0.708771	1.61237	3.40739	0.762966						0.357236	0		0.357236	0		18.8	0.581214
0.710671	1.61246	3.4082	0.762873						0.359136	0		0.359136	0		18.9	0.581176
0.712571	1.61255	3.40902	0.762779						0.361036	0		0.361036	0		19	0.581135
0.714471	1.61265	3.40984	0.762685						0.362936	0		0.362936	0		19.1	0.581096
0.716372	1.61274	3.41065	0.762591						0.364836	0		0.364836	0		19.2	0.581054
0.718272	1.61283	3.41147	0.762498						0.366737	0		0.366737	0		19.3	0.581013
0.720172	1.61293	3.41228	0.762404						0.368637	0		0.368637	0		19.4	0.58097
0.722072	1.61302	3.4131	0.76231						0.370537	0		0.370537	0		19.5	0.580927
0.723972	1.61312	3.41392	0.762217						0.372437	0		0.372437	0		19.6	0.580884
0.725873	1.61321	3.41473	0.762123						0.374337	0		0.374337	0		19.7	0.580839
0.727773	1.6133	3.41555	0.762029						0.376238	0		0.376238	0		19.8	0.580796
0.729673	1.6134	3.41637	0.761936						0.378138	0		0.378138	0		19.9	0.580748
0.731573	1.61349	3.41719	0.761842						0.380038	0		0.380038	0		20	0.580705
0.733473	1.61359	3.418	0.761749						0.381938	0		0.381938	0		20.1	0.580656
0.735374	1.61368	3.41882	0.761655						0.383838	0		0.383838	0		20.2	0.580611
0.737274	1.61377	3.41964	0.761561						0.385739	0		0.385739	0		20.3	0.580562
0.739174	1.61387	3.42046	0.761468						0.387639	0		0.387639	0		20.4	0.580514
0.741074	1.61396	3.42128	0.761374						0.389539	0		0.389539	0		20.5	0.580465
0.742974	1.61406	3.42209	0.761281						0.391439	0		0.391439	0		20.6	0.580415
0.744874	1.61415	3.42291	0.761187						0.393339	0		0.393339	0		20.7	0.580367
0.746775	1.61424	3.42373	0.761093						0.39524	0		0.39524	0		20.8	0.580313
0.748675	1.61434	3.42455	0.761						0.39714	0		0.39714	0		20.9	0.580264
0.750575	1.61443	3.42537	0.760906						0.39904	0		0.39904	0		21	0.580211
0.752475	1.61452	3.42619	0.760813						0.40094	0		0.40094	0		21.1	0.580159
0.754375	1.61462	3.42701	0.760719						0.40284	0		0.40284	0		21.2	0.580107
0.756276	1.61471	3.42783	0.760626						0.40474	0		0.40474	0		21.3	0.580053
0.758176	1.61481	3.42865	0.760532						0.406641	0		0.406641	0		21.4	0.58
0.760076	1.6149	3.42947	0.760439						0.408541	0		0.408541	0		21.5	0.579944
0.761976	1.61499	3.43029	0.760345						0.410441	0		0.410441	0		21.6	0.57989
0.763876	1.61509	3.43111	0.760252						0.412341	0		0.412341	0		21.7	0.579834
0.765777	1.61518	3.43194	0.760158						0.414241	0		0.414241	0		21.8	0.579778
0.767677	1.61528	3.43276	0.760065						0.416142	0		0.416142	0		21.9	0.579722
0.769577	1.61537	3.43358	0.759971						0.418042	0		0.418042	0		22	0.579664
0.771477	1.61546	3.4344	0.759878						0.419942	0		0.419942	0		22.1	0.579607
0.773377	1.61556	3.43522	0.759784						0.421842	0		0.421842	0		22.2	0.579549
0.775278	1.61565	3.43605	0.759691						0.423742	0		0.423742	0		22.3	0.57949
0.777178	1.61575	3.43687	0.759597						0.425643	0		0.425643	0		22.4	0.579432
0.779078	1.61584	3.43769	0.759504						0.427543	0		0.427543	0		22.5	0.579372
0.780978	1.61593	3.43851	0.75941						0.429443	0		0.429443	0		22.6	0.579311
0.782878	1.61603	3.43934	0.759317						0.431343	0		0.431343	0		22.7	0.579252
0.784778	1.61612	3.44016	0.759223						0.433243	0		0.433243	0		22.8	0.57919
0.786679	1.61622	3.44098	0.75913						0.435144	0		0.435144	0		22.9	0.57913
0.788579	1.61631	3.44181	0.759037						0.437044	0		0.437044	0		23	0.579067
0.790479	1.6164	3.44263	0.758943						0.438944	0		0.438944	0		23.1	0.579004
0.792379	1.6165	3.44346	0.75885						0.440844	0		0.440844	0		23.2	0.578942
0.794279	1.61659	3.44428	0.758756						0.442744	0		0.442744	0		23.3	0.578877
0.79618	1.61669	3.44511	0.758663						0.444644	0		0.444644	0		23.4	0.578816
0.79808	1.61678	3.44593	0.75857						0.446545	0		0.446545	0		23.5	0.57875
0.79998	1.61687	3.44676	0.758476						0.448445	0		0.448445	0		23.6	0.578685
0.80188	1.61697	3.44758	0.758383						0.450345	0		0.450345	0		23.7	0.578621
0.80378	1.61706	3.44841	0.75829						0.452245	0		0.452245	0		23.8	0.578554
0.805681	1.61716	3.44923	0.758196						0.454145	0		0.454145	0		23.9	0.57849
0.807581	1.61725	3.45006	0.758103						0.456046	0		0.456046	0		24	0.578421
0.809481	1.61734	3.45089	0.75801						0.457946	0		0.457946	0		24.1	0.578355
0.811381	1.61744	3.45171	0.757916						0.459846	0		0.459846	0		24.2	0.578288
0.813281	1.61753	3.45254	0.757823						0.461746	0		0.461746	0		24.3	0.578219
0.815182	1.61763	3.45337	0.75773						0.463646	0		0.463646	0		24.4	0.578152
0.817082	1.61772	3.45419	0.757636						0.465547	0		0.465547	0		24.5	0.578082
0.818982	1.61782	3.45502	0.757543						0.467447	0		0.467447	0		24.6	0.578014
0.820882	1.61791	3.45585	0.75745						0.469347	0		0.469347	0		24.7	0.577945
0.822782	1.618	3.45667	0.757357						0.471247	0		0.471247	0		24.8	0.577874
0.824682	1.6181	3.4575	0.757263						0.473147	0		0.473147	0		24.9	0.577804
0.826583	1.61819	3.45833	0.75717						0.475048	0		0.475048	0		25	0.577733
0.828483	1.61829	3.45916	0.757077						0.476948	0		0.476948	0		25.1	0.577662
0.830383	1.61838	3.45999	0.756984						0.478848	0		0.478848	0		25.2	0.57759
0.832283	1.61847	3.46082	0.75689						0.480748	0		0.480748	0		25.3	0.577518
0.834183	1.61857	3.46165	0.756797						0.482648	0		0.482648	0		25.4	0.577445
0.836084	1.61866	3.46247	0.756704						0.484548	0		0.484548	0		25.5	0.577374
0.837984	1.61876	3.4633	0.756611						0.486449	0		0.486449	0		25.6	0.5773
0.839884	1.61885	3.46413	0.756518						0.488349	0		0.488349	0		25.7	0.577225
0.841784	1.61895	3.46496	0.756424						0.490249	0		0.490249	0		25.8	0.577153
0.843684	1.61904	3.46579	0.756331						0.492149	0		0.492149	0		25.9	0.577077
0.845585	1.61913	3.46662	0.756238						0.494049	0		0.494049	0		26	0.577003
0.847485	1.61923	3.46745	0.756145						0.49595	0		0.49595	0		26.1	0.576928
0.849385	1.61932	3.46829	0.756052						0.49785	0		0.49785	0		26.2	0.576851
0.851285	1.61942	3.46912	0.755959						0.49975	0		0.49975	0		26.3	0.576777
0.853185	1.61951	3.46995	0.755865						0.50165	0		0.50165	0		26.4	0.576699
0.855086	1.6196	3.47078	0.755772						0.50355	0		0.50355	0		26.5	0.576622
0.856986	1.6197	3.47161	0.755679						0.505451	0		0.505451	0		26.6	0.576547
0.858886	1.61979	3.47244	0.755586						0.507351	0		0.507351	0		26.7	0.576467
0.860786	1.61989	3.47327	0.755493						0.509251	0		0.509251	0		26.8	0.57639
0.862686	1.61998	3.47411	0.7554						0.511151	0		0.511151	0		26.9	0.576313
0.864586	1.62008	3.47494	0.755307						0.513051	0		0.513051	0		27	0.576233
0.866487	1.62017	3.47577	0.755214						0.514951	0		0.514951	0		27.1	0.576154
0.868387	1.62026	3.47661	0.755121						0.516852	0		0.516852	0		27.2	0.576075
0.870287	1.62036	3.47744	0.755027						0.518752	0		0.518752	0		27.3	0.575995
0.872187	1.62045	3.47827	0.754934						0.520652	0		0.520652	0		27.4	0.575915
0.874087	1.62055	3.47911	0.754841						0.522552	0		0.522552	0		27.5	0.575834
0.875988	1.62064	3.47994	0.754748						0.524452	0		0.524452	0		27.6	0.575753
0.877888	1.62074	3.48077	0.754655						0.526353	0		0.526353	0		27.7	0.575672
0.879788	1.62083	3.48161	0.754562						0.528253	0		0.528253	0		27.8	0.575591
0.881688	1.62092	3.48244	0.754469						0.530153	0		0.530153	0		27.9	0.575508
0.883588	1.62102	3.48328	0.754376						0.532053	0		0.532053	0		28	0.575427
0.885489	1.62111	3.48411	0.754283						0.533953	0		0.533953	0		28.1	0.575344
0.887389	1.62121	3.48495	0.75419						0.535854	0		0.535854	0		28.2	0.57526
0.889289	1.6213	3.48578	0.754097						0.537754	0		0.537754	0		28.3	0.575178
0.891189	1.6214	3.48662	0.754004						0.539654	0		0.539654	0		28.4	0.575093
0.893089	1.62149	3.48745	0.753911						0.541554	0		0.541554	0		28.5	0.575009
0.894989	1.62158	3.48829	0.753818						0.543454	0		0.543454	0		28.6	0.574926
0.89689	1.62168	3.48913	0.753725						0.545355	0		0.545355	0		28.7	0.57484
0.89879	1.63398	3.5259	0.757219						0.547255	0		0.547255	0		28.8	0.574755
0.90069	1.6567	3.59368	0.763748						0.549155	0		0.549155	0		28.9	0.574671
0.90259	1.67974	3.66277	0.77033						0.551055	0		0.551055	0		29	0.574583
0.90449	1.70311	3.73321	0.776966						0.552955	0		0.552955	0		29.1	0.574498
0.906391	1.72679	3.80501	0.783656						0.554855	0		0.554855	0		29.2	0.574412
0.908291	1.75081	3.87821	0.7904						0.556756	0		0.556756	0		29.3	0.574324
0.910191	1.77516	3.95283	0.7972						0.558656	0		0.558656	0		29.4	0.574237
0.912091	1.79985	4.0289	0.804056						0.560556	0		0.560556	0		29.5	0.57415
0.913991	1.82488	4.10645	0.810968						0.562456	0		0.562456	0		29.6	0.574062
0.915892	1.85026	4.1855	0.817936						0.564356	0		0.564356	0		29.7	0.573974
0.917792	1.876	4.2661	0.824962						0.566257	0		0.566257	0		29.8	0.573885
0.919692	1.90209	4.34825	0.832045						0.568157	0		0.568157	0		29.9	0.573796
0.921592	1.92854	4.43201	0.839186						0.570057	0		0.570057	0		30	0.573707
0.923492	1.95537	4.51739	0.846386						0.571957	0		0.571957	0		30.1	0.573618
0.925393	1.98256	4.60443	0.853646						0.573857	0		0.573857	0		30.2	0.573528
0.927293	2.01013	4.69316	0.860965						0.575758	0		0.575758	0		30.3	0.573437
0.929193	2.03809	4.78361	0.868344						0.577658	0		0.577658	0		30.4	0.573348
0.931093	2.06644	4.87582	0.875784						0.579558	0		0.579558	0		30.5	0.573256
0.932993	2.09518	4.96983	0.883285						0.581458	0		0.581458	0		30.6	0.573165
0.934893	2.12432	5.06566	0.890847						0.583358	0		0.583358	0		30.7	0.573075
0.936794	2.15386	5.16335	0.898473						0.585259	0		0.585259	0		30.8	0.572981
0.938694	2.18382	5.26294	0.906161						0.587159	0		0.587159	0		30.9	0.572889
0.940594	2.21419	5.36447	0.913912						0.589059	0		0.589059	0		31	0.572798
0.942494	2.24499	5.46796	0.921727						0.590959	0		0.590959	0		31.1	0.572704
0.944394	2.27621	5.57347	0.929607						0.592859	0		0.592859	0		31.2	0.572611
0.946295	2.30787	5.68103	0.937552						0.594759	0		0.594759	0		31.3	0.572519
0.948195	2.33997	5.79068	0.945562						0.59666	0		0.59666	0		31.4	0.572424
0.950095	2.37251	5.90246	0.953639						0.59856	0		0.59856	0		31.5	0.57233
0.951995	2.40551	6.01641	0.961782						0.60046	0		0.60046	0		31.6	0.572237
0.953895	2.43897	6.13258	0.969993						0.60236	0		0.60236	0		31.7	0.572141
0.955796	2.47289	6.251	0.978271						0.60426	0		0.60426	0		31.8	0.572046
0.957696	2.50728	6.37172	0.986618						0.606161	0		0.606161	0		31.9	0.571951
0.959596	2.54215	6.49479	0.995034						0.608061	0		0.608061	0		32	0.571855
0.961496	2.57751	6.62025	1.00352						0.609961	0		0.609961	0		32.1	0.571759
0.963396	2.61336	6.74815	1.01207						0.611861	0		0.611861	0		32.2	0.571663
0.965297	2.6497	6.87854	1.0207						0.613761	0		0.613761	0		32.3	0.571567
0.967197	2.68656	7.01146	1.0294						0.615662	0		0.615662	0		32.4	0.571469
0.969097	2.72392	7.14696	1.03817						0.617562	0		0.617562	0		32.5	0.571373
0.970997	2.76181	7.28509	1.04701						0.619462	0		0.619462	0		32.6	0.571275
0.972897	2.80022	7.42591	1.05593						0.621362	0		0.621362	0		32.7	0.571177
0.974797	2.83916	7.56947	1.06492						0.623262	0		0.623262	0		32.8	0.571079
0.976698	2.87865	7.71581	1.07398						0.625163	0		0.625163	0		32.9	0.570981
0.978598	2.91869	7.865	1.08312						0.627063	0		0.627063	0		33	0.570881
0.980498	2.95928	8.01709	1.09233						0.628963	0		0.628963	0		33.1	0.570783
0.982398	3.00044	8.17213	1.10163						0.630863	0		0.630863	0		33.2	0.570684
0.984298	3.04217	8.33019	1.11099						0.632763	0		0.632763	0		33.3	0.570583
0.986199	3.08448	8.49132	1.12044						0.634663	0		0.634663	0		33.4	0.570484
0.988099	3.12738	8.65558	1.12997						0.636564	0		0.636564	0		33.5	0.570384
0.989999	3.17088	8.82304	1.13957						0.638464	0		0.638464	0		33.6	0.570283
0.991899	3.21498	8.99374	1.14925						0.640364	0		0.640364	0		33.7	0.570182
0.993799	3.25969	9.16777	1.15902						0.642264	0		0.642264	0		33.8	0.570082
0.9957	3.30503	9.34518	1.16886						0.644164	0		0.644164	0		33.9	0.56998
0.9976	3.35099	9.52604	1.17879						0.646065	0		0.646065	0		34	0.569878
0.9995	3.3976	9.71041	1.1888						0.647965	0		0.647965	0		34.1	0.569776
1.0014	3.44485	9.89837	1.19889						0.649865	0		0.649865	0		34.2	0.569674
1.0033	3.49277	10.09	1.20906						0.651765	0		0.651765	0		34.3	0.56957
1.0052	3.54134	10.2853	1.21932						0.653665	0		0.653665	0		34.4	0.569468
1.0071	3.5906	10.4844	1.22967						0.655566	0		0.655566	0		34.5	0.569365
1.009	3.64054	10.6874	1.2401						0.657466	0		0.657466	0		34.6	0.569261
1.0109	3.69117	10.8944	1.25062						0.659366	0		0.659366	0		34.7	0.569157
1.0128	3.74251	11.1054	1.26122						0.661266	0		0.661266	0		34.8	0.569054
1.0147	3.79456	11.3204	1.27192						0.663166	0		0.663166	0		34.9	0.568948
1.0166	3.84733	11.5397	1.2827						0.665067	0		0.665067	0		35	0.568844
1.0185	3.90084	11.7632	1.29357						0.666967	0		0.666967	0		35.1	0.568739
1.0204	3.9551	11.9911	1.30454						0.668867	0		0.668867	0		35.2	0.568633
1.0223	4.0101	12.2234	1.31559						0.670767	0		0.670767	0		35.3	0.568528
1.0242	4.06588	12.4602	1.32674						0.672667	0		0.672667	0		35.4	0.568422
1.0261	4.12243	12.7016	1.33797						0.674567	0		0.674567	0		35.5	0.568315
1.028	4.17976	12.9477	1.34931						0.676468	0		0.676468	0		35.6	0.568209
1.0299	4.23789	13.1986	1.36073						0.678368	0		0.678368	0		35.7	0.568102
1.0318	4.29683	13.4543	1.37225						0.680268	0		0.680268	0		35.8	0.567995
1.0337	4.3566	13.7151	1.38387						0.682168	0		0.682168	0		35.9	0.567887
1.0356	4.41719	13.9809	1.39559						0.684068	0		0.684068	0		36	0.56778
1.0375	4.47862	14.2519	1.4074						0.685969	0		0.685969	0		36.1	0.567672
1.0394	4.54091	14.5281	1.41931						0.687869	0		0.687869	0		36.2	0.567563
1.0413	4.60407	14.8097	1.43132						0.689769	0		0.689769	0		36.3	0.567454
1.0432	4.6681	15.0968	1.44343						0.691669	0		0.691669	0		36.4	0.567347
1.0451	4.73303	15.3895	1.45564						0.693569	0		0.693569	0		36.5	0.567237
1.047	4.79885	15.6879	1.46795						0.69547	0		0.69547	0		36.6	0.567127
1.0489	4.8656	15.9921	1.48036						0.69737	0		0.69737	0		36.7	0.567018
1.05081	4.93327	16.3021	1.49288						0.69927	0		0.69927	0		36.8	0.566908
1.05271	5.00188	16.6183	1.5055						0.70117	0		0.70117	0		36.9	0.566797
1.05461	5.07145	16.9405	1.51823						0.70307	0		0.70307	0		37	0.566686
1.05651	5.14198	17.2691	1.53106						0.70497	0		0.70497	0		37.1	0.566576
1.05841	5.2135	17.604	1.544						0.706871	0		0.706871	0		37.2	0.566464
1.06031	5.28601	17.9454	1.55705						0.708771	0		0.708771	0		37.3	0.566352
1.06221	5.35953	18.2935	1.57021						0.710671	0		0.710671	0		37.4	0.566241
1.06411	5.43407	18.6483	1.58347						0.712571	0		0.712571	0		37.5	0.566129
1.06601	5.50964	19.0101	1.59685						0.714471	0		0.714471	0		37.6	0.566016
1.06791	5.58627	19.3788	1.61034						0.716372	0		0.716372	0		37.7	0.565903
1.06981	5.66397	19.7548	1.62394						0.718272	0		0.718272	0		37.8	0.565791
1.07171	5.74274	20.1381	1.63765						0.720172	0		0.720172	0		37.9	0.565677
1.07361	5.82261	20.5288	1.65148						0.722072	0		0.722072	0		38	0.565563
1.07551	5.9036	20.9271	1.66542						0.723972	0		0.723972	0		38.1	0.56545
1.07741	5.9857	21.3332	1.67948						0.725873	0		0.725873	0		38.2	0.565335
1.07931	6.06895	21.7471	1.69366						0.727773	0		0.727773	0		38.3	0.565221
1.08121	6.15336	22.1691	1.70795						0.729673	0		0.729673	0		38.4	0.565107
1.08311	6.23894	22.5994	1.72237						0.731573	0		0.731573	0		38.5	0.564991
1.08501	6.32572	23.0379	1.7369						0.733473	0		0.733473	0		38.6	0.564876
1.08691	6.41369	23.4851	1.75156						0.735374	0		0.735374	0		38.7	0.56476
1.08881	6.5029	23.9409	1.76634						0.737274	0		0.737274	0		38.8	0.564645
1.09071	6.59334	24.4056	1.78124						0.739174	0		0.739174	0		38.9	0.564528
1.09261	6.68504	24.8793	1.79626						0.741074	0		0.741074	0		39	0.564412
1.09451	6.77802	25.3622	1.81141						0.742974	0		0.742974	0		39.1	0.564295
1.09641	6.87229	25.8546	1.82669						0.744874	0		0.744874	0		39.2	0.564178
1.09831	6.96787	26.3565	1.8421						0.746775	0		0.746775	0		39.3	0.56406
1.10021	7.06478	26.8682	1.85763						0.748675	0		0.748675	0		39.4	0.563943
1.10211	7.16304	27.3898	1.87329						0.750575	0		0.750575	0		39.5	0.563825
1.10401	7.26266	27.9216	1.88908						0.752475	0		0.752475	0		39.6	0.563706
1.10591	7.36367	28.4637	1.90501						0.754375	0		0.754375	0		39.7	0.563588
1.10781	7.46609	29.0164	1.92107						0.756276	0		0.756276	0		39.8	0.56347
1.10971	7.56992	29.5798	1.93726						0.758176	0		0.758176	0		39.9	0.56335
1.11161	7.67521	30.1542	1.95359						0.760076	0		0.760076	0		40	0.56323
1.11351	7.78196	30.7398	1.97005						0.761976	0		0.761976	0		40.1	0.563111
1.11541	7.89019	31.3367	1.98665						0.763876	0		0.763876	0		40.2	0.562991
1.11731	7.99993	31.9453	2.00339						0.765777	0		0.765777	0		40.3	0.56287
1.11921	8.11119	32.5657	2.02027						0.767677	0		0.767677	0		40.4	0.56275
1.12111	8.224	33.1982	2.03729						0.769577	0		0.769577	0		40.5	0.562629
1.12301	8.33838	33.843	2.05445						0.771477	0		0.771477	0		40.6	0.562508
1.12491	8.45435	34.5003	2.07175						0.773377	0		0.773377	0		40.7	0.562386
1.12681	8.57194	35.1704	2.0892						0.775278	0		0.775278	0		40.8	0.562264
1.12871	8.69116	35.8536	2.1068						0.777178	0		0.777178	0		40.9	0.562143
1.13061	8.81204	36.55	2.12454						0.779078	0		0.779078	0		41	0.56202
1.13251	8.9346	37.26	2.14243						0.780978	0		0.780978	0		41.1	0.561897
1.13441	9.05886	37.9839	2.16047						0.782878	0		0.782878	0		41.2	0.561775
1.13631	9.18485	38.7218	2.17866						0.784778	0		0.784778	0		41.3	0.561651
1.13821	9.31259	39.474	2.197						0.786679	0		0.786679	0		41.4	0.561527
1.14011	9.44212	40.2409	2.21549						0.788579	0		0.788579	0		41.5	0.561404
1.14201	9.57344	41.0228	2.23414						0.790479	0		0.790479	0		41.6	0.56128
1.14391	9.70659	41.8198	2.25295						0.792379	0		0.792379	0		41.7	0.561155
1.14581	9.84159	42.6324	2.27191						0.794279	0		0.794279	0		41.8	0.56103
1.14771	9.97847	43.4607	2.29103						0.79618	0		0.79618	0		41.9	0.560906
1.14961	10.1172	44.3052	2.31031						0.79808	0		0.79808	0		42	0.56078
1.15152	10.258	45.1661	2.32975						0.79998	0		0.79998	0		42.1	0.560654
1.15342	10.4006	46.0438	2.34935						0.80188	0		0.80188	0		42.2	0.560528
1.15532	10.5453	46.9385	2.36912						0.80378	0		0.80378	0		42.3	0.560402
1.15722	10.6919	47.8507	2.38905						0.805681	0		0.805681	0		42.4	0.560275
1.15912	10.8407	48.7806	2.40915						0.807581	0		0.807581	0		42.5	0.560149
1.16102	10.9914	49.7287	2.42941						0.809481	0		0.809481	0		42.6	0.560022
1.16292	11.1443	50.6951	2.44985						0.811381	0		0.811381	0		42.7	0.559894
1.16482	11.2993	51.6804	2.47045						0.813281	0		0.813281	0		42.8	0.559766
1.16672	11.4564	52.6849	2.49123						0.815182	0		0.815182	0		42.9	0.559638
1.16862	11.6158	53.7089	2.51218						0.817082	0		0.817082	0		43	0.55951
1.17052	11.7773	54.7528	2.53331						0.818982	0		0.818982	0		43.1	0.559381
1.17242	11.9411	55.817	2.55461						0.820882	0		0.820882	0		43.2	0.559252
1.17432	12.1072	56.902	2.57609						0.822782	0		0.822782	0		43.3	0.559123
1.17622	12.2756	58.0081	2.59775						0.824682	0		0.824682	0		43.4	0.558994
1.17812	12.4463	59.1357	2.61959						0.826583	0		0.826583	0		43.5	0.558864
1.18002	12.6194	60.2853	2.64161						0.828483	0		0.828483	0		43.6	0.558734
1.18192	12.795	61.4572	2.66382						0.830383	0		0.830383	0		43.7	0.558604
1.18382	12.9729	62.652	2.68621						0.832283	0		0.832283	0		43.8	0.558473
1.18572	13.1533	63.87	2.70879						0.834183	0		0.834183	0		43.9	0.558341
1.18762	13.3363	65.1117	2.73156						0.836084	0		0.836084	0		44	0.55821
1.18952	13.5218	66.3776	2.75451						0.837984	0		0.837984	0		44.1	0.558079
1.19142	13.7098	67.6681	2.77766						0.839884	0		0.839884	0		44.2	0.557946
1.19332	13.9005	68.9837	2.80101						0.841784	0		0.841784	0		44.3	0.557814
1.19522	14.0938	70.325	2.82454						0.843684	0		0.843684	0		44.4	0.557682
1.19712	14.2898	71.6923	2.84828						0.845585	0		0.845585	0		44.5	0.557549
1.19902	14.4886	73.0863	2.87221						0.847485	0		0.847485	0		44.6	0.557415
1.20092	14.6901	74.5074	2.89634						0.849385	0		0.849385	0		44.7	0.557282
1.20282	14.8944	75.9562	2.92068						0.851285	0		0.851285	0		44.8	0.557149
1.20472	15.1016	77.4332	2.94521						0.853185	0		0.853185	0		44.9	0.557014
1.20662	15.3116	78.9389	2.96996						0.855086	0		0.855086	0		45	0.55688
1.20852	15.5246	80.474	2.9949						0.856986	0		0.856986	0		45.1	0.556745
1.21042	15.7405	82.0389	3.02006						0.858886	0		0.858886	0		45.2	0.556686
1.21232	15.9594	83.6343	3.04543						0.860786	0		0.860786	0		45.3	0.55668
1.21422	16.1814	85.2608	3.07101						0.862686	0		0.862686	0		45.4	0.556675
1.21612	16.4064	86.9189	3.0968						0.864586	0		0.864586	0		45.5	0.559484
1.21802	16.6346	88.6093	3.12281						0.866487	0		0.866487	0		45.6	0.563652
1.21992	16.866	90.3326	3.14903						0.868387	0		0.868387	0		45.7	0.567831
1.22182	17.1005	92.0895	3.17548						0.870287	0		0.870287	0		45.8	0.572021
1.22372	17.3384	93.8806	3.20214						0.872187	0		0.872187	0		45.9	0.57622
1.22562	17.5795	95.7065	3.22903						0.874087	0		0.874087	0		46	0.580429
1.22752	17.824	97.568	3.25614						0.875988	0		0.875988	0		46.1	0.584649
1.22942	18.0719	99.4657	3.28348						0.877888	0		0.877888	0		46.2	0.588879
1.23132	18.3232	101.4	3.31105						0.879788	0		0.879788	0		46.3	0.59312
1.23322	18.5781	103.373	3.33884						0.881688	0		0.881688	0		46.4	0.597371
1.23512	18.8365	105.383	3.36687						0.883588	0		0.883588	0		46.5	0.601633
1.23702	19.0985	107.433	3.39514						0.885489	0		0.885489	0		46.6	0.605905
1.23892	19.3641	109.523	3.42364						0.887389	0		0.887389	0		46.7	0.610188
1.24082	19.6334	111.654	3.45238						0.889289	0		0.889289	0		46.8	0.614481
1.24272	19.9065	113.826	3.48135						0.891189	0		0.891189	0		46.9	0.618786
1.24462	20.1833	116.04	3.51057						0.893089	0		0.893089	0		47	0.623101
1.24652	20.464	118.297	3.54004						0.894989	0		0.894989	0		47.1	0.627427
1.24842	20.7487	120.599	3.56975						0.89689	0		0.89689	0		47.2	0.631765
1.25033	21.0372	122.945	3.5997						0.89879	0		0.89879	0		47.3	0.636113
1.25223	21.3298	125.337	3.62991						0.90069	0		0.90069	0		47.4	0.640472
1.25413	21.6265	127.775	3.66037						0.90259	0		0.90259	0		47.5	0.644843
1.25603	21.9273	130.261	3.69109						0.90449	0		0.90449	0		47.6	0.649225
1.25793	22.2322	132.795	3.72206						0.906391	0		0.906391	0		47.7	0.653618
1.25983	22.5414	135.379	3.75329						0.908291	0		0.908291	0		47.8	0.658023
1.26173	22.8549	138.013	3.78478						0.910191	0		0.910191	0		47.9	0.662439
1.26363	23.1728	140.698	3.81654						0.912091	0		0.912091	0		48	0.666867
1.26553	23.4951	143.436	3.84856						0.913991	0		0.913991	0		48.1	0.671306
1.26743	23.8219	146.226	3.88084						0.915892	0		0.915892	0		48.2	0.675757
1.26933	24.1532	149.072	3.9134						0.917792	0		0.917792	0		48.3	0.680219
1.27123	24.4891	151.972	3.94623						0.919692	0		0.919692	0		48.4	0.684694
1.27313	24.8297	154.929	3.97933						0.921592	0		0.921592	0		48.5	0.68918
1.27503	25.1751	157.944	4.01271						0.923492	0		0.923492	0		48.6	0.693678
1.27693	25.5252	161.017	4.04637						0.925393	0		0.925393	0		48.7	0.698189
1.27883	25.8802	164.151	4.08031						0.927293	0		0.927293	0		48.8	0.702711
1.28073	26.2402	167.345	4.11453						0.929193	0		0.929193	0		48.9	0.707246
1.28263	26.6051	170.601	4.14904						0.931093	0		0.931093	0		49	0.711793
1.28453	26.9751	173.921	4.18384						0.932993	0		0.932993	0		49.1	0.716352
1.28643	27.3503	177.306	4.21893						0.934893	0		0.934893	0		49.2	0.720923
1.28833	27.7307	180.756	4.25431						0.936794	0		0.936794	0		49.3	0.725507
1.29023	28.1164	184.274	4.28998						0.938694	0		0.938694	0		49.4	0.730104
1.29213	28.5074	187.86	4.32596						0.940594	0		0.940594	0		49.5	0.734713
1.29403	28.9039	191.516	4.36223						0.942494	0		0.942494	0		49.6	0.739335
1.29593	29.3059	195.243	4.39881						0.944394	0		0.944394	0		49.7	0.74397
1.29783	29.7135	199.043	4.43569						0.946295	0		0.946295	0		49.8	0.748617
1.29973	30.1268	202.916	4.47288						0.948195	0		0.948195	0		49.9	0.753278
1.30163	30.5458	206.866	4.51039						0.950095	0		0.950095	0		50	0.757951
1.30353	30.9706	210.892	4.5482						0.951995	0		0.951995	0		50.1	0.762638
1.30543	31.4013	214.996	4.58633						0.953895	0		0.953895	0		50.2	0.767338
1.30733	31.8381	219.181	4.62478						0.955796	0		0.955796	0		50.3	0.772051
1.30923	32.2809	223.447	4.66355						0.957696	0		0.957696	0		50.4	0.776777
1.31113	32.7299	227.796	4.70265						0.959596	0		0.959596	0		50.5	0.781516
1.31303	33.1851	232.229	4.74207						0.961496	0		0.961496	0		50.6	0.78627
1.31493	33.6466	236.75	4.78182						0.963396	0		0.963396	0		50.7	0.791037
1.31683	34.1146	241.358	4.8219						0.965297	0		0.965297	0		50.8	0.795817
1.31873	34.589	246.056	4.86232						0.967197	0		0.967197	0		50.9	0.800612
1.32063	35.0701	250.845	4.90308						0.969097	0		0.969097	0		51	0.80542
1.32253	35.5579	255.728	4.94417						0.970997	0		0.970997	0		51.1	0.810242
1.32443	36.0524	260.705	4.98561						0.972897	0		0.972897	0		51.2	0.815078
1.32633	36.5538	265.78	5.0274						0.974797	0		0.974797	0		51.3	0.819928
1.32823	37.0622	270.954	5.06953						0.976698	0		0.976698	0		51.4	0.824792
1.33013	37.5777	276.228	5.11202						0.978598	0		0.978598	0		51.5	0.829679
1.33203	38.1003	281.605	5.15486						0.980498	0		0.980498	0		51.6	0.834589
1.33393	38.6302	287.087	5.19806						0.982398	0		0.982398	0		51.7	0.839514
1.33583	39.1675	292.676	5.24162						0.984298	0		0.984298	0		51.8	0.844474
1.33773	39.7123	298.373	5.28554						0.986199	0		0.986199	0		51.9	0.849465
1.33963	40.2646	304.182	5.32983						0.988099	0		0.988099	0		52	0.854472
1.34153	40.8246	310.103	5.37449						0.989999	0		0.989999	0		52.1	0.859494
1.34343	41.3924	316.14	5.41952						0.991899	0		0.991899	0		52.2	0.864532
1.34533	41.9681	322.295	5.46493						0.993799	0		0.993799	0		52.3	0.869584
1.34723	42.5518	328.569	5.51072						0.9957	0		0.9957	0		52.4	0.874653
1.34913	43.1436	334.966	5.5569						0.9976	0		0.9976	0		52.5	0.879736
1.35104	43.7436	341.487	5.60345						0.9995	0		0.9995	0		52.6	0.884836
1.35294	44.352	348.135	5.6504						1.0014	1.11022e-14		1.0014	0		52.7	0.889951
1.35484	44.9689	354.913	5.69774						1.0033	1.11022e-14		1.0033	0		52.8	0.895082
1.35674	45.5943	361.823	5.74547						1.0052	1.11022e-14		1.0052	0		52.9	0.90023
1.35864	46.2284	368.867	5.7936						1.0071	1.11022e-14		1.0071	0		53	0.905393
1.36054	46.8714	376.049	5.84214						1.009	2.22045e-14		1.009	0		53.1	0.910572
1.36244	47.5233	383.37	5.89108						1.0109	2.22045e-14		1.0109	0		53.2	0.915768
1.36434	48.1842	390.834	5.94043						1.0128	2.22045e-14		1.0128	0		53.3	0.92098
1.36624	48.8544	398.444	5.99019						1.0147	3.33067e-14		1.0147	0		53.4	0.926209
1.36814	49.5339	406.201	6.04036						1.0166	4.44089e-14		1.0166	0		53.5	0.931454
1.37004	50.2228	414.11	6.09096						1.0185	5.55112e-14		1.0185	0		53.6	0.936716
1.37194	50.9213	422.173	6.14198						1.0204	6.66134e-14		1.0204	0		53.7	0.941994
1.37384	51.6295	430.393	6.19342						1.0223	8.88178e-14		1.0223	0		53.8	0.94729
1.37574	52.3476	438.774	6.2453						1.0242	9.99201e-14		1.0242	0		53.9	0.952603
1.37764	53.0757	447.317	6.2976						1.0261	1.33227e-13		1.0261	0		54	0.957932
1.37954	53.8138	456.027	6.35035						1.028	1.66533e-13		1.028	0		54.1	0.963279
1.38144	54.5623	464.906	6.40353						1.0299	1.9984e-13		1.0299	0		54.2	0.968644
1.38334	55.3211	473.959	6.45716						1.0318	2.55351e-13		1.0318	0		54.3	0.974025
1.38524	56.0906	483.188	6.51124						1.0337	3.21965e-13		1.0337	0		54.4	0.979425
1.38714	56.8707	492.596	6.56577						1.0356	3.88578e-13		1.0356	0		54.5	0.984842
1.38904	57.6616	502.188	6.62075						1.0375	4.88498e-13		1.0375	0		54.6	0.990277
1.39094	58.4636	511.967	6.6762						1.0394	6.10623e-13		1.0394	0		54.7	0.99573
1.39284	59.2767	521.936	6.7321						1.0413	7.54952e-13		1.0413	0		54.8	0.998989
1.39474	60.1012	532.1	6.78848						1.0432	9.32587e-13		1.0432	0		54.9	1.00172
1.39664	60.937	542.462	6.84532						1.0451	1.15463e-12		1.0451	0		55	1.00445
1.39854	61.7846	553.025	6.90264						1.047	1.42109e-12		1.047	0		55.1	1.00717
1.40044	62.6439	563.794	6.96044						1.0489	1.75415e-12		1.0489	0		55.2	1.00988
1.40234	63.5151	574.773	7.01872						1.05081	2.16493e-12		1.05081	0		55.3	1.01259
1.40424	64.3985	585.966	7.07749						1.05271	2.66454e-12		1.05271	0		55.4	1.0153
1.40614	65.2942	597.377	7.13675						1.05461	3.28626e-12		1.05461	0		55.5	1.018
1.40804	66.2023	609.01	7.1965						1.05651	4.03011e-12		1.05651	0		55.6	1.0207
1.40994	67.1231	620.87	7.25675						1.05841	4.94049e-12		1.05841	0		55.7	1.02339
1.41184	68.0566	632.961	7.31751						1.06031	6.06182e-12		1.06031	0		55.8	1.02608
1.41374	69.0031	645.288	7.37877						1.06221	7.41629e-12		1.06221	0		55.9	1.02877
1.41564	69.9629	657.855	7.44055						1.06411	9.07052e-12		1.06411	0		56	1.03145
1.41754	70.9359	670.666	7.50284						1.06601	1.108e-11		1.06601	0		56.1	1.03412
1.41944	71.9225	683.727	7.56565						1.06791	1.35225e-11		1.06791	0		56.2	1.03679
1.42134	72.9228	697.043	7.62899						1.06981	1.64757e-11		1.06981	0		56.3	1.03946
1.42324	73.937	710.618	7.69285						1.07171	2.00617e-11		1.07171	0		56.4	1.04212
1.42514	74.9653	724.458	7.75725						1.07361	2.43916e-11		1.07361	0		56.5	1.04478
1.42704	76.008	738.567	7.82219						1.07551	2.96319e-11		1.07551	0		56.6	1.04743
1.42894	76.6381	746.564	7.86724						1.07741	3.5949e-11		1.07741	0		56.7	1.05008
1.43084	77.1062	752.144	7.90455						1.07931	4.35652e-11		1.07931	0		56.8	1.05272
1.43274	77.5771	757.766	7.94203						1.08121	5.27467e-11		1.08121	0		56.9	1.05536
1.43464	78.0508	763.43	7.97969						1.08311	6.37823e-11		1.08311	0		57	1.058
1.43654	78.5275	769.136	8.01753						1.08501	7.70495e-11		1.08501	0		57.1	1.06063
1.43844	79.0071	774.885	8.05555						1.08691	9.29701e-11		1.08691	0		57.2	1.06326
1.44034	79.4896	780.677	8.09375						1.08881	1.12055e-10		1.08881	0		57.3	1.06588
1.44224	79.9751	786.512	8.13213						1.09071	1.34925e-10		1.09071	0		57.4	1.0685
1.44414	80.4635	792.391	8.17069						1.09261	1.6227e-10		1.09261	0		57.5	1.07112
1.44604	80.9549	798.313	8.20943						1.09451	1.94955e-10		1.09451	0		57.6	1.07373
1.44794	81.4493	804.28	8.24836						1.09641	2.33968e-10		1.09641	0		57.7	1.07634
1.44984	81.9468	810.292	8.28748						1.09831	2.80487e-10		1.09831	0		57.8	1.07894
1.45175	82.4473	816.348	8.32678						1.10021	3.35898e-10		1.10021	0		57.9	1.08154
1.45365	82.9508	822.45	8.36626						1.10211	4.01823e-10		1.10211	0		58	1.08413
1.45555	83.4574	828.598	8.40593						1.10401	4.80171e-10		1.10401	0		58.1	1.08672
1.45745	83.9671	834.791	8.44579						1.10591	5.73186e-10		1.10591	0		58.2	1.08931
1.45935	84.4799	841.031	8.48584						1.10781	6.83498e-10		1.10781	0		58.3	1.09189
1.46125	84.9958	847.317	8.52608						1.10971	8.14182e-10		1.10971	0		58.4	1.09447
1.46315	85.5149	853.65	8.56651						1.11161	9.68836e-10		1.11161	0		58.5	1.09705
1.46505	86.0372	860.031	8.60713						1.11351	1.15166e-09		1.11351	0		58.6	1.09962
1.46695	86.5626	866.459	8.64794						1.11541	1.36754e-09		1.11541	0		58.7	1.10219
1.46885	87.0913	872.936	8.68895						1.11731	1.62221e-09		1.11731	0		58.8	1.10475
1.47075	87.6232	879.46	8.73015						1.11921	1.92233e-09		1.11921	0		58.9	1.10731
1.47265	88.1583	886.034	8.77155						1.12111	2.2756e-09		1.12111	0		59	1.10987
1.47455	88.6967	892.657	8.81314						1.12301	2.69104e-09		1.12301	0		59.1	1.11242
1.47645	89.2384	899.329	8.85493						1.12491	3.17905e-09		1.12491	0		59.2	1.11497
1.47835	89.7834	906.051	8.89692						1.12681	3.75173e-09		1.12681	0		59.3	1.11752
1.48025	90.3318	912.823	8.93911						1.12871	4.42307e-09		1.12871	0		59.4	1.12006
1.48215	90.8834	919.646	8.9815						1.13061	5.20927e-09		1.13061	0		59.5	1.1226
1.48405	91.4385	926.52	9.02408						1.13251	6.12903e-09		1.13251	0		59.6	1.12513
1.48595	91.9969	933.446	9.06687						1.13441	7.20393e-09		1.13441	0		59.7	1.12766
1.48785	92.5588	940.423	9.10987						1.13631	8.45888e-09		1.13631	0		59.8	1.13019
1.48975	93.1241	947.452	9.15306						1.13821	9.92254e-09		1.13821	0		59.9	1.13271
1.49165	93.6928	954.534	9.19646						1.14011	1.16279e-08		1.14011	0		60	1.13523
1.49355	94.265	961.669	9.24007						1.14201	1.36129e-08		1.14201	0		60.1	1.13775
1.49545	94.8407	968.857	9.28389						1.14391	1.59211e-08		1.14391	0		60.2	1.14026
1.49735	95.4199	976.099	9.32791						1.14581	1.86024e-08		1.14581	0		60.3	1.14277
1.49925	96.0027	983.395	9.37214						1.14771	2.1714e-08		1.14771	0		60.4	1.14528
1.50115	96.589	990.746	9.41658						1.14961	2.53215e-08		1.14961	0		60.5	1.14778
1.50305	97.1789	998.151	9.46123						1.15152	2.94997e-08		1.15152	0		60.6	1.15028
1.50495	97.7724	1005.61	9.50609						1.15342	3.43342e-08		1.15342	0		60.7	1.15278
1.50685	98.3695	1013.13	9.55116						1.15532	3.99227e-08		1.15532	0		60.8	1.15527
1.50875	98.9703	1020.7	9.59645						1.15722	4.63765e-08		1.15722	0		60.9	1.15776
1.51065	99.5747	1028.33	9.64195						1.15912	5.38224e-08		1.15912	0		61	1.16025
1.51255	100.183	1036.02	9.68767						1.16102	6.24045e-08		1.16102	0		61.1	1.16273
1.51445	100.795	1043.76	9.73361						1.16292	7.22869e-08		1.16292	0		61.2	1.16521
1.51635	101.41	1051.56	9.77976						1.16482	8.36557e-08		1.16482	0		61.3	1.16769
1.51825	102.03	1059.42	9.82613						1.16672	9.6722e-08		1.16672	0		61.4	1.17016
1.52015	102.653	1067.34	9.87272						1.16862	1.11725e-07		1.16862	0		61.5	1.17263
1.52205	103.28	1075.32	9.91954						1.17052	1.28936e-07		1.17052	0		61.6	1.1751
1.52395	103.91	1083.36	9.96657						1.17242	1.48662e-07		1.17242	0		61.7	1.17756
1.52585	104.545	1091.46	10.0138						1.17432	1.71247e-07		1.17432	0		61.8	1.18003
1.52775	105.184	1099.62	10.0613						1.17622	1.97085e-07		1.17622	0		61.9	1.18248
1.52965	105.826	1107.83	10.109						1.17812	2.26614e-07		1.17812	0		62	1.18494
1.53155	106.472	1116.12	10.1569						1.18002	2.60332e-07		1.18002	0		62.1	1.18739
1.53345	107.122	1124.46	10.2051						1.18192	2.98798e-07		1.18192	0		62.2	1.18984
1.53535	107.777	1132.86	10.2535						1.18382	3.42641e-07		1.18382	0		62.3	1.19229
1.53725	108.435	1141.33	10.3021						1.18572	3.92567e-07		1.18572	0		62.4	1.19473
1.53915	109.097	1149.86	10.351						1.18762	4.49369e-07		1.18762	0		62.5	1.19717
1.54105	109.763	1158.46	10.4						1.18952	5.13936e-07		1.18952	0		62.6	1.19961
1.54295	110.434	1167.12	10.4494						1.19142	5.87264e-07		1.19142	1.11022e-14		62.7	1.20204
1.54485	111.108	1175.84	10.4989						1.19332	6.70468e-07		1.19332	1.11022e-14		62.8	1.20447
1.54675	111.787	1184.63	10.5487						1.19522	7.64796e-07		1.19522	1.11022e-14		62.9	1.2069
1.54865	112.47	1193.49	10.5987						1.19712	8.7164e-07		1.19712	1.11022e-14		63	1.20933
1.55056	113.156	1202.41	10.6489						1.19902	9.92555e-07		1.19902	1.11022e-14		63.1	1.21175
1.55246	113.847	1211.39	10.6994						1.20092	1.12928e-06		1.20092	1.11022e-14		63.2	1.21417
1.55436	114.543	1220.45	10.7502						1.20282	1.28374e-06		1.20282	2.22045e-14		63.3	1.21659
1.55626	115.242	1229.57	10.8011						1.20472	1.45809e-06		1.20472	2.22045e-14		63.4	1.219
1.55816	115.946	1238.76	10.8524						1.20662	1.65472e-06		1.20662	3.33067e-14		63.5	1.22141
1.56006	116.654	1248.02	10.9038						1.20852	1.8763e-06		1.20852	3.33067e-14		63.6	1.22382
1.56196	117.367	1257.35	10.9555						1.21042	2.12578e-06		1.21042	4.44089e-14		63.7	1.22623
1.56386	118.083	1266.75	11.0075						1.21232	2.40642e-06		1.21232	5.55112e-14		63.8	1.22863
1.56576	118.805	1276.22	11.0596						1.21422	2.72187e-06		1.21422	6.66134e-14		63.9	1.23103
1.56766	119.53	1285.76	11.1121						1.21612	3.07614e-06		1.21612	7.77156e-14		64	1.23343
1.56956	120.26	1295.37	11.1648						1.21802	3.47369e-06		1.21802	8.88178e-14		64.1	1.23583
1.57146	120.995	1305.05	11.2177						1.21992	3.91942e-06		1.21992	1.11022e-13		64.2	1.23822
1.57336	121.734	1314.81	11.2709						1.22182	4.41878e-06		1.22182	1.33227e-13		64.3	1.24061
1.57526	122.477	1324.64	11.3243						1.22372	4.97776e-06		1.22372	1.55431e-13		64.4	1.243
1.57716	123.225	1334.54	11.378						1.22562	5.60296e-06		1.22562	1.88738e-13		64.5	1.24538
1.57906	123.978	1344.52	11.432						1.22752	6.30168e-06		1.22752	2.22045e-13		64.6	1.24777
1.58096	124.735	1354.57	11.4862						1.22942	7.08192e-06		1.22942	2.66454e-13		64.7	1.25015
1.58286	125.497	1364.69	11.5406						1.23132	7.95252e-06		1.23132	3.10862e-13		64.8	1.25252
1.58476	126.263	1374.89	11.5954						1.23322	8.92316e-06		1.23322	3.77476e-13		64.9	1.2549
1.58666	127.034	1385.17	11.6503						1.23512	1.00045e-05		1.23512	4.44089e-13		65	1.25727
1.58856	127.81	1395.52	11.7056						1.23702	1.12082e-05		1.23702	5.32907e-13		65.1	1.25964
1.59046	128.591	1405.96	11.7611						1.23892	1.2547e-05		1.23892	6.32827e-13		65.2	1.26201
1.59236	129.376	1416.47	11.8168						1.24082	1.40351e-05		1.24082	7.54952e-13		65.3	1.26438
1.59426	130.166	1427.05	11.8729						1.24272	1.56877e-05		1.24272	8.99281e-13		65.4	1.26674
1.59616	130.961	1437.72	11.9291						1.24462	1.75216e-05		1.24462	1.06581e-12		65.5	1.2691
1.59806	131.761	1448.47	11.9857						1.24652	1.95552e-05		1.24652	1.26565e-12		65.6	1.27146
1.59996	132.566	1459.3	12.0425						1.24842	2.18085e-05		1.24842	1.4988e-12		65.7	1.27382
1.60186	133.375	1470.2	12.0996						1.25033	2.43034e-05		1.25033	1.77636e-12		65.8	1.27617
1.60376	134.19	1481.19	12.157						1.25223	2.70637e-05		1.25223	2.09832e-12		65.9	1.27853
1.60566	135.009	1492.27	12.2146						1.25413	3.01153e-05		1.25413	2.4758e-12		66	1.28088
1.60756	135.834	1503.42	12.2725						1.25603	3.34865e-05		1.25603	2.93099e-12		66.1	1.28322
1.60946	136.663	1514.66	12.3307						1.25793	3.72081e-05		1.25793	3.4639e-12		66.2	1.28557
1.61136	137.498	1525.98	12.3892						1.25983	4.13135e-05		1.25983	4.07452e-12		66.3	1.28791
1.61326	138.338	1537.39	12.4479						1.26173	4.58389e-05		1.26173	4.80727e-12		66.4	1.29025
1.61516	139.183	1548.88	12.507						1.26363	5.08237e-05		1.26363	5.66214e-12		66.5	1.29259
1.61706	140.033	1560.46	12.5663						1.26553	5.63106e-05		1.26553	6.66134e-12		66.6	1.29493
1.61896	140.888	1572.12	12.6258						1.26743	6.23459e-05		1.26743	7.82707e-12		66.7	1.29727
1.62086	141.748	1583.88	12.6857						1.26933	6.89797e-05		1.26933	9.19265e-12		66.8	1.2996
1.62276	142.614	1595.72	12.7458						1.27123	7.6266e-05		1.27123	1.07803e-11		66.9	1.30193
1.62466	143.485	1607.64	12.8063						1.27313	8.42637e-05		1.27313	1.26454e-11		67	1.30426
1.62656	144.361	1619.66	12.867						1.27503	9.30359e-05		1.27503	1.48104e-11		67.1	1.30659
1.62846	145.243	1631.77	12.928						1.27693	0.000102651		1.27693	1.73417e-11		67.2	1.30891
1.63036	146.13	1643.97	12.9893						1.27883	0.000113183		1.27883	2.02838e-11		67.3	1.31123
1.63226	147.022	1656.26	13.0509						1.28073	0.000124711		1.28073	2.37033e-11		67.4	1.31355
1.63416	147.92	1668.64	13.1127						1.28263	0.00013732		1.28263	2.76779e-11		67.5	1.31587
1.63606	148.824	1681.11	13.1749						1.28453	0.000151104		1.28453	3.22964e-11		67.6	1.31819
1.63796	149.733	1693.68	13.2374						1.28643	0.00016616		1.28643	3.76477e-11		67.7	1.32051
1.63986	150.647	1706.34	13.3001						1.28833	0.000182597		1.28833	4.38649e-11		67.8	1.32282
1.64176	151.567	1719.09	13.3632						1.29023	0.000200527		1.29023	5.10592e-11		67.9	1.32513
1.64366	152.493	1731.94	13.4265						1.29213	0.000220075		1.29213	5.93858e-11		68	1.32744
1.64556	153.424	1744.89	13.4902						1.29403	0.000241372		1.29403	6.90226e-11		68.1	1.32975
1.64746	154.361	1757.94	13.5542						1.29593	0.000264559		1.29593	8.01581e-11		68.2	1.33206
1.64936	155.304	1771.08	13.6184						1.29783	0.000289787		1.29783	9.30145e-11		68.3	1.33436
1.65127	156.252	1784.32	13.683						1.29973	0.00031722		1.29973	1.07858e-10		68.4	1.33666
1.65317	157.207	1797.65	13.7479						1.30163	0.00034703		1.30163	1.24978e-10		68.5	1.33896
1.65507	158.167	1811.09	13.813						1.30353	0.000379403		1.30353	1.44695e-10		68.6	1.34126
1.65697	159.133	1824.63	13.8785						1.30543	0.000414537		1.30543	1.67388e-10		68.7	1.34356
1.65887	160.104	1838.27	13.9443						1.30733	0.000452644		1.30733	1.93512e-10		68.8	1.34586
1.66077	161.082	1852.01	14.0104						1.30923	0.000493949		1.30923	2.23532e-10		68.9	1.34815
1.66267	162.066	1865.86	14.0769						1.31113	0.000538692		1.31113	2.58027e-10		69	1.35045
1.66457	163.056	1879.81	14.1436						1.31303	0.000587131		1.31303	2.97617e-10		69.1	1.35274
1.66647	164.052	1893.86	14.2106						1.31493	0.000639539		1.31493	3.43026e-10		69.2	1.35503
1.66837	165.054	1908.02	14.278						1.31683	0.000696205		1.31683	3.95073e-10		69.3	1.35732
1.67027	166.062	1922.28	14.3457						1.31873	0.00075744		1.31873	4.54681e-10		69.4	1.3596
1.67217	167.076	1936.65	14.4137						1.32063	0.000823571		1.32063	5.22904e-10		69.5	1.36189
1.67407	168.096	1951.13	14.4821						1.32253	0.000894948		1.32253	6.0093e-10		69.6	1.36417
1.67597	169.123	1965.71	14.5507						1.32443	0.000971942		1.32443	6.90092e-10		69.7	1.36645
1.67787	170.156	1980.41	14.6197						1.32633	0.00105494		1.32633	7.91922e-10		69.8	1.36873
1.67977	171.195	1995.21	14.689						1.32823	0.00114437		1.32823	9.08118e-10		69.9	1.37101
1.68167	172.24	2010.13	14.7586						1.33013	0.00124067		1.33013	1.04062e-09		70	1.37329
1.68357	173.292	2025.15	14.8286						1.33203	0.0013443		1.33203	1.19162e-09		70.1	1.37557
1.68547	174.351	2040.29	14.8989						1.33393	0.00145576		1.33393	1.36355e-09		70.2	1.37784
1.68737	175.415	2055.54	14.9696						1.33583	0.00157557		1.33583	1.55921e-09		70.3	1.38012
1.68927	176.487	2070.91	15.0405						1.33773	0.00170429		1.33773	1.78169e-09		70.4	1.38239
1.69117	177.565	2086.39	15.1118						1.33963	0.0018425		1.33963	2.03448e-09		70.5	1.38466
1.69307	178.649	2101.99	15.1835						1.34153	0.00199081		1.34153	2.32153e-09		70.6	1.38693
1.69497	179.74	2117.7	15.2555						1.34343	0.00214989		1.34343	2.64726e-09		70.7	1.3892
1.69687	180.838	2133.53	15.3278						1.34533	0.0023204		1.34533	3.01662e-09		70.8	1.39147
1.69877	181.942	2149.48	15.4004						1.34723	0.00250308		1.34723	3.43515e-09		70.9	1.39373
1.70067	183.053	2165.55	15.4735						1.34913	0.00269869		1.34913	3.9091e-09		71	1.396
1.70257	184.171	2181.74	15.5468						1.35104	0.00290803		1.35104	4.44542e-09		71.1	1.39826
1.70447	185.296	2198.05	15.6205						1.35294	0.00313195		1.35294	5.05191e-09		71.2	1.40053
1.70637	186.428	2214.48	15.6946						1.35484	0.00337132		1.35484	5.7373e-09		71.3	1.40279
1.70827	187.566	2231.03	15.769						1.35674	0.00362709		1.35674	6.51131e-09		71.4	1.40505
1.71017	188.712	2247.71	15.8437						1.35864	0.00390022		1.35864	7.38484e-09		71.5	1.40731
1.71207	189.864	2264.52	15.9188						1.36054	0.00419176		1.36054	8.37002e-09		71.6	1.40957
1.71397	191.024	2281.44	15.9943						1.36244	0.00450277		1.36244	9.48037e-09		71.7	1.41182
1.71587	192.191	2298.5	16.0701						1.36434	0.00483438		1.36434	1.0731e-08		71.8	1.41408
1.71777	193.364	2315.68	16.1463						1.36624	0.00518778		1.36624	1.21387e-08		71.9	1.41634
1.71967	194.545	2332.99	16.2229						1.36814	0.00556421		1.36814	1.37221e-08		72	1.41859
1.72157	195.733	2350.43	16.2998						1.37004	0.00596497		1.37004	1.5502e-08		72.1	1.42084
1.72347	196.929	2368.01	16.3771						1.37194	0.00639142		1.37194	1.75016e-08		72.2	1.4231
1.72537	198.131	2385.71	16.4547						1.37384	0.00684496		1.37384	1.97464e-08		72.3	1.42535
1.72727	199.342	2403.54	16.5327						1.37574	0.0073271		1.37574	2.22649e-08		72.4	1.4276
1.72917	200.559	2421.51	16.6111						1.37764	0.00783937		1.37764	2.50888e-08		72.5	1.43118
1.73107	201.784	2439.61	16.6898						1.37954	0.00838341		1.37954	2.8253e-08		72.6	1.4385
1.73297	203.016	2457.85	16.7689						1.38144	0.00896088		1.38144	3.17964e-08		72.7	1.44584
1.73487	204.256	2476.22	16.8484						1.38334	0.00957356		1.38334	3.57617e-08		72.8	1.45321
1.73677	205.503	2494.74	16.9283						1.38524	0.0102233		1.38524	4.01965e-08		72.9	1.46061
1.73867	206.759	2513.39	17.0086						1.38714	0.010912		1.38714	4.51534e-08		73	1.46803
1.74057	208.021	2532.18	17.0892						1.38904	0.0116416		1.38904	5.06902e-08		73.1	1.47548
1.74247	209.292	2551.11	17.1702						1.39094	0.0124142		1.39094	5.68712e-08		73.2	1.48296
1.74437	210.57	2570.18	17.2516						1.39284	0.013232		1.39284	6.37669e-08		73.3	1.49047
1.74627	211.856	2589.39	17.3334						1.39474	0.0140972		1.39474	7.14553e-08		73.4	1.498
1.74817	213.15	2608.75	17.4156						1.39664	0.0150121		1.39664	8.00224e-08		73.5	1.50557
1.75008	214.452	2628.25	17.4981						1.39854	0.0159792		1.39854	8.95627e-08		73.6	1.51316
1.75198	215.761	2647.9	17.5811						1.40044	0.017001		1.40044	1.00181e-07		73.7	1.52079
1.75388	217.079	2667.69	17.6644						1.40234	0.01808		1.40234	1.1199e-07		73.8	1.52844
1.75578	218.405	2687.64	17.7482						1.40424	0.019219		1.40424	1.25118e-07		73.9	1.53612
1.75768	219.739	2707.73	17.8323						1.40614	0.0204208		1.40614	1.39703e-07		74	1.54384
1.75958	221.081	2727.97	17.9168						1.40804	0.0216882		1.40804	1.55896e-07		74.1	1.55158
1.76148	222.431	2748.36	18.0018						1.40994	0.0230243		1.40994	1.73864e-07		74.2	1.55935
1.76338	223.789	2768.91	18.0871						1.41184	0.0244322		1.41184	1.93791e-07		74.3	1.56716
1.76528	225.156	2789.61	18.1729						1.41374	0.0259151		1.41374	2.15876e-07		74.4	1.575
1.76718	226.531	2810.47	18.259						1.41564	0.0274763		1.41564	2.4034e-07		74.5	1.58286
1.76908	227.915	2831.48	18.3456						1.41754	0.0291193		1.41754	2.67424e-07		74.6	1.59076
1.77098	229.306	2852.64	18.4325						1.41944	0.0308476		1.41944	2.9739e-07		74.7	1.59869
1.77288	230.707	2873.97	18.5199						1.42134	0.0326649		1.42134	3.30526e-07		74.8	1.60666
1.77478	232.116	2895.45	18.6077						1.42324	0.0345749		1.42324	3.67148e-07		74.9	1.61466
1.77668	233.534	2917.1	18.6959						1.42514	0.0365816		1.42514	4.07598e-07		75	1.62268
1.77858	234.96	2938.91	18.7846						1.42704	0.038689		1.42704	4.52251e-07		75.1	1.63075
1.78048	236.395	2960.88	18.8736						1.42894	0.0398601		1.42894	4.76935e-07		75.2	1.63884
1.78238	237.838	2983.01	18.9631						1.43084	0.0406519		1.43084	4.93142e-07		75.3	1.64697
1.78428	239.291	3005.32	19.053						1.43274	0.0414577		1.43274	5.09876e-07		75.4	1.65514
1.78618	240.752	3027.78	19.1433						1.43464	0.0422777		1.43464	5.27154e-07		75.5	1.66334
1.78808	242.223	3050.42	19.234						1.43654	0.0431121		1.43654	5.44992e-07		75.6	1.67157
1.78998	243.702	3073.22	19.3252						1.43844	0.0439612		1.43844	5.63408e-07		75.7	1.67984
1.79188	245.19	3096.2	19.4168						1.44034	0.0448252		1.44034	5.82419e-07		75.8	1.68814
1.79378	246.688	3119.34	19.5089						1.44224	0.0457043		1.44224	6.02044e-07		75.9	1.69648
1.79568	248.194	3142.66	19.6014						1.44414	0.0465987		1.44414	6.22301e-07		76	1.70486
1.79758	249.71	3166.16	19.6943						1.44604	0.0475087		1.44604	6.4321e-07		76.1	1.71327
1.79948	251.235	3189.83	19.7876						1.44794	0.0484344		1.44794	6.64791e-07		76.2	1.72172
1.80138	252.77	3213.68	19.8814						1.44984	0.0493762		1.44984	6.87065e-07		76.3	1.7302
1.80328	254.313	3237.7	19.9757						1.45175	0.0503342		1.45175	7.10052e-07		76.4	1.73873
1.80518	255.867	3261.91	20.0704						1.45365	0.0513087		1.45365	7.33775e-07		76.5	1.74729
1.80708	257.429	3286.29	20.1655						1.45555	0.0523		1.45555	7.58256e-07		76.6	1.75588
1.80898	259.001	3310.86	20.2611						1.45745	0.0533082		1.45745	7.83517e-07		76.7	1.76452
1.81088	260.583	3335.61	20.3572						1.45935	0.0543337		1.45935	8.09583e-07		76.8	1.7732
1.81278	262.175	3360.55	20.4537						1.46125	0.0553767		1.46125	8.36477e-07		76.9	1.78192
1.81468	263.776	3385.67	20.5506						1.46315	0.0564373		1.46315	8.64226e-07		77	1.79067
1.81658	265.387	3410.98	20.648						1.46505	0.057516		1.46505	8.92854e-07		77.1	1.79947
1.81848	267.008	3436.48	20.7459						1.46695	0.058613		1.46695	9.22389e-07		77.2	1.8083
1.82038	268.638	3462.17	20.8443						1.46885	0.0597284		1.46885	9.52857e-07		77.3	1.81718
1.82228	270.279	3488.06	20.9431						1.47075	0.0608627		1.47075	9.84287e-07		77.4	1.8261
1.82418	271.93	3514.13	21.0424						1.47265	0.0620159		1.47265	1.01671e-06		77.5	1.83506
1.82608	273.59	3540.41	21.1421						1.47455	0.0631885		1.47455	1.05015e-06		77.6	1.84406
1.82798	275.261	3566.87	21.2423						1.47645	0.0643807		1.47645	1.08464e-06		77.7	1.8531
1.82988	276.942	3593.54	21.343						1.47835	0.0655928		1.47835	1.12021e-06		77.8	1.86219
1.83178	278.634	3620.41	21.4442						1.48025	0.066825		1.48025	1.1569e-06		77.9	1.87132
1.83368	280.335	3647.47	21.5459						1.48215	0.0680777		1.48215	1.19473e-06		78	1.87608
1.83558	282.047	3674.74	21.648						1.48405	0.0693511		1.48405	1.23375e-06		78.1	1.87707
1.83748	283.77	3702.21	21.7506						1.48595	0.0706455		1.48595	1.27398e-06		78.2	1.87789
1.83938	285.503	3729.89	21.8537						1.48785	0.0719612		1.48785	1.31546e-06		78.3	1.8787
1.84128	287.247	3757.78	21.9573						1.48975	0.0732985		1.48975	1.35824e-06		78.4	1.87952
1.84318	289.001	3785.87	22.0614						1.49165	0.0746577		1.49165	1.40234e-06		78.5	1.88034
1.84508	290.766	3814.17	22.166						1.49355	0.0760391		1.49355	1.44781e-06		78.6	1.88115
1.84698	292.542	3842.69	22.271						1.49545	0.0774431		1.49545	1.49468e-06		78.7	1.88197
1.84888	294.328	3871.42	22.3766						1.49735	0.0788698		1.49735	1.54301e-06		78.8	1.88278
1.85079	296.126	3900.36	22.4827						1.49925	0.0803197		1.49925	1.59282e-06		78.9	1.88359
1.85269	297.934	3929.52	22.5893						1.50115	0.081793		1.50115	1.64417e-06		79	1.88441
1.85459	299.754	3958.9	22.6963						1.50305	0.0832901		1.50305	1.69709e-06		79.1	1.88522
1.85649	301.585	3988.49	22.8039						1.50495	0.0848113		1.50495	1.75165e-06		79.2	1.88603
1.85839	303.427	4018.31	22.912						1.50685	0.0863569		1.50685	1.80787e-06		79.3	1.88684
1.86029	305.28	4048.35	23.0206						1.50875	0.0879272		1.50875	1.86582e-06		79.4	1.88765
1.86219	307.144	4078.62	23.1298						1.51065	0.0895226		1.51065	1.92554e-06		79.5	1.88846
1.86409	309.02	4109.11	23.2394						1.51255	0.0911435		1.51255	1.98708e-06		79.6	1.88927
1.86599	310.907	4139.83	23.3496						1.51445	0.09279		1.51445	2.05049e-06		79.7	1.89008
1.86789	312.806	4170.78	23.4602						1.51635	0.0944627		1.51635	2.11584e-06		79.8	1.89089
1.86979	314.716	4201.96	23.5714						1.51825	0.0961618		1.51825	2.18317e-06		79.9	1.8917
1.87169	316.638	4233.38	23.6832						1.52015	0.0978877		1.52015	2.25254e-06		80	1.8925
1.87359	318.572	4265.03	23.7954						1.52205	0.0996407		1.52205	2.32401e-06		80.1	1.89331
1.87549	320.518	4296.91	23.9082						1.52395	0.101421		1.52395	2.39765e-06		80.2	1.89411
1.87739	322.475	4329.04	24.0216						1.52585	0.10323		1.52585	2.4735e-06		80.3	1.89492
1.87929	324.445	4361.4	24.1354						1.52775	0.105066		1.52775	2.55165e-06		80.4	1.89573
1.88119	326.426	4394.01	24.2498						1.52965	0.106931		1.52965	2.63214e-06		80.5	1.89653
1.88309	328.42	4426.86	24.3648						1.53155	0.108825		1.53155	2.71506e-06		80.6	1.89734
1.88499	330.426	4459.96	24.4803						1.53345	0.110749		1.53345	2.80046e-06		80.7	1.89814
1.88689	332.444	4493.3	24.5963						1.53535	0.112702		1.53535	2.88842e-06		80.8	1.89894
1.88879	334.474	4526.89	24.7129						1.53725	0.114685		1.53725	2.97902e-06		80.9	1.89975
1.89069	336.517	4560.74	24.8301						1.53915	0.116699		1.53915	3.07232e-06		81	1.90055
1.89259	338.572	4594.84	24.9478						1.54105	0.118744		1.54105	3.1684e-06		81.1	1.90135
1.89449	340.639	4629.19	25.066						1.54295	0.120819		1.54295	3.26734e-06		81.2	1.90215
1.89639	342.72	4663.8	25.1848						1.54485	0.122927		1.54485	3.36922e-06		81.3	1.90295
1.89829	344.813	4698.66	25.3042						1.54675	0.125066		1.54675	3.47413e-06		81.4	1.90375
1.90019	346.919	4733.79	25.4242						1.54865	0.127238		1.54865	3.58215e-06		81.5	1.90455
1.90209	349.038	4769.18	25.5447						1.55056	0.129443		1.55056	3.69336e-06		81.6	1.90536
1.90399	351.169	4804.84	25.6658						1.55246	0.131681		1.55246	3.80786e-06		81.7	1.90615
1.90589	353.314	4840.76	25.7874						1.55436	0.133953		1.55436	3.92574e-06		81.8	1.90696
1.90779	355.472	4876.95	25.9096						1.55626	0.136259		1.55626	4.04708e-06		81.9	1.90775
1.90969	357.643	4913.41	26.0325						1.55816	0.138599		1.55816	4.172e-06		82	1.90855
1.91159	359.827	4950.15	26.1559						1.56006	0.140974		1.56006	4.30059e-06		82.1	1.90935
1.91349	362.024	4987.16	26.2798						1.56196	0.143385		1.56196	4.43294e-06		82.2	1.91015
1.91539	364.235	5024.44	26.4044						1.56386	0.145832		1.56386	4.56917e-06		82.3	1.91095
1.91729	366.46	5062.01	26.5296						1.56576	0.148314		1.56576	4.70938e-06		82.4	1.91175
1.91919	368.698	5099.85	26.6553						1.56766	0.150834		1.56766	4.85368e-06		82.5	1.91254
1.92109	370.95	5137.98	26.7817						1.56956	0.15339		1.56956	5.00218e-06		82.6	1.91334
1.92299	373.215	5176.39	26.9086						1.57146	0.155984		1.57146	5.15501e-06		82.7	1.91414
1.92489	375.495	5215.09	27.0362						1.57336	0.158617		1.57336	5.31227e-06		82.8	1.91493
1.92679	377.788	5254.08	27.1643						1.57526	0.161287		1.57526	5.47409e-06		82.9	1.91573
1.92869	380.095	5293.37	27.2931						1.57716	0.163997		1.57716	5.6406e-06		83	1.91653
1.93059	382.416	5332.94	27.4224						1.57906	0.166746		1.57906	5.81192e-06		83.1	1.91732
1.93249	384.752	5372.81	27.5524						1.58096	0.169534		1.58096	5.98818e-06		83.2	1.91812
1.93439	387.102	5412.98	27.683						1.58286	0.172364		1.58286	6.16953e-06		83.3	1.91891
1.93629	389.466	5453.45	27.8142						1.58476	0.175234		1.58476	6.35609e-06		83.4	1.91971
1.93819	391.844	5494.22	27.9461						1.58666	0.178145		1.58666	6.54801e-06		83.5	1.9205
1.94009	394.237	5535.3	28.0785						1.58856	0.181098		1.58856	6.74543e-06		83.6	1.9213
1.94199	396.645	5576.68	28.2116						1.59046	0.184093		1.59046	6.94851e-06		83.7	1.92209
1.94389	400.877	5643.06	28.4779						1.59236	0.187132		1.59236	7.15739e-06		83.8	1.92289
1.94579	406.191	5724.39	28.8225						1.59426	0.190213		1.59426	7.37224e-06		83.9	1.92368
1.94769	411.576	5806.89	29.1713						1.59616	0.193338		1.59616	7.59321e-06		84	1.92448
1.94959	417.031	5890.58	29.5243						1.59806	0.196507		1.59806	7.82046e-06		84.1	1.92527
1.9515	422.559	5975.48	29.8815						1.59996	0.199722		1.59996	8.05418e-06		84.2	1.92607
1.9534	428.161	6061.6	30.2431						1.60186	0.202981		1.60186	8.29452e-06		84.3	1.92686
1.9553	433.836	6148.96	30.6091						1.60376	0.206286		1.60376	8.54167e-06		84.4	1.92766
1.9572	439.587	6237.58	30.9794						1.60566	0.209638		1.60566	8.79581e-06		84.5	1.92845
1.9591	445.414	6327.48	31.3543						1.60756	0.213036		1.60756	9.05712e-06		84.6	1.92924
1.961	451.318	6418.67	31.7337						1.60946	0.216482		1.60946	9.32579e-06		84.7	1.93004
1.9629	457.301	6511.18	32.1177						1.61136	0.219976		1.61136	9.60203e-06		84.8	1.93083
1.9648	463.363	6605.02	32.5064						1.61326	0.223518		1.61326	9.88603e-06		84.9	1.93162
1.9667	469.505	6700.21	32.8997						1.61516	0.227109		1.61516	1.0178e-05		85	1.93242
1.9686	475.729	6796.78	33.2978						1.61706	0.230749		1.61706	1.04781e-05		85.1	1.93321
1.9705	482.035	6894.73	33.7007						1.61896	0.23444		1.61896	1.07867e-05		85.2	1.93401
1.9724	488.424	6994.1	34.1085						1.62086	0.238181		1.62086	1.11038e-05		85.3	1.9348
1.9743	494.899	7094.9	34.5213						1.62276	0.241973		1.62276	1.14298e-05		85.4	1.9356
1.9762	501.459	7197.16	34.939						1.62466	0.245817		1.62466	1.17649e-05		85.5	1.93639
1.9781	508.106	7300.88	35.3618						1.62656	0.249714		1.62656	1.21093e-05		85.6	1.93718
1.98	514.842	7406.1	35.7897						1.62846	0.253663		1.62846	1.24632e-05		85.7	1.93798
1.9819	521.666	7512.84	36.2227						1.63036	0.257666		1.63036	1.28269e-05		85.8	1.93877
1.9838	528.581	7621.12	36.661						1.63226	0.261723		1.63226	1.32007e-05		85.9	1.93957
1.9857	535.588	7730.96	37.1047						1.63416	0.265834		1.63416	1.35848e-05		86	1.94036
1.9876	542.688	7842.38	37.5536						1.63606	0.27		1.63606	1.39795e-05		86.1	1.94116
1.9895	549.881	7955.4	38.0081						1.63796	0.274223		1.63796	1.43851e-05		86.2	1.94195
1.9914	557.17	8070.06	38.468						1.63986	0.278501		1.63986	1.48018e-05		86.3	1.94275
1.9933	564.556	8186.37	38.9335						1.64176	0.282837		1.64176	1.52299e-05		86.4	1.94354
1.9952	572.04	8304.35	39.4046						1.64366	0.28723		1.64366	1.56698e-05		86.5	1.94434
1.9971	579.623	8424.04	39.8814						1.64556	0.291681		1.64556	1.61217e-05		86.6	1.94513
1.999	587.306	8545.45	40.364						1.64746	0.296191		1.64746	1.65859e-05		86.7	1.94593
2.0009	595.091	8668.61	40.8524						1.64936	0.30076		1.64936	1.70628e-05		86.8	1.94673
2.0028	602.979	8793.54	41.3467						1.65127	0.30539		1.65127	1.75526e-05		86.9	1.94752
2.0047	610.972	8920.28	41.847						1.65317	0.31008		1.65317	1.80558e-05		87	1.94832
2.0066	619.071	9048.84	42.3534						1.65507	0.314831		1.65507	1.85726e-05		87.1	1.94912
2.0085	627.277	9179.25	42.8659						1.65697	0.319644		1.65697	1.91034e-05		87.2	1.94991
2.0104	635.592	9311.55	43.3846						1.65887	0.324519		1.65887	1.96486e-05		87.3	1.95071
2.0123	644.018	9445.75	43.9096						1.66077	0.329458		1.66077	2.02085e-05		87.4	1.95151
2.0142	652.555	9581.88	44.4409						1.66267	0.334461		1.66267	2.07835e-05		87.5	1.95231
2.0161	661.205	9719.98	44.9787						1.66457	0.339528		1.66457	2.13739e-05		87.6	1.95311
2.018	669.969	9860.07	45.5229						1.66647	0.34466		1.66647	2.19803e-05		87.7	1.95391
2.0199	678.85	10002.2	46.0738						1.66837	0.349857		1.66837	2.26028e-05		87.8	1.95471
2.0218	687.849	10146.3	46.6313						1.67027	0.355122		1.67027	2.32421e-05		87.9	1.95551
2.0237	696.967	10292.6	47.1955						1.67217	0.360453		1.67217	2.38984e-05		88	1.95631
2.0256	706.206	10440.9	47.7666						1.67407	0.365852		1.67407	2.45723e-05		88.1	1.95711
2.0275	715.567	10591.4	48.3446						1.67597	0.371319		1.67597	2.52641e-05		88.2	1.95791
2.0294	725.052	10744	48.9296						1.67787	0.376855		1.67787	2.59743e-05		88.3	1.95871
2.0313	734.664	10898.9	49.5217						1.67977	0.382461		1.67977	2.67034e-05		88.4	1.95952
2.0332	744.402	11055.9	50.1209						1.68167	0.388138		1.68167	2.74519e-05		88.5	1.96032
2.0351	754.27	11215.3	50.7274						1.68357	0.393885		1.68357	2.82201e-05		88.6	1.96112
2.037	764.268	11376.9	51.3412						1.68547	0.399705		1.68547	2.90087e-05		88.7	1.96193
2.0389	774.399	11540.9	51.9625						1.68737	0.405597		1.68737	2.9818e-05		88.8	1.96273
2.0408	784.664	11707.2	52.5912						1.68927	0.411562		1.68927	3.06487e-05		88.9	1.96354
2.0427	795.065	11876	53.2276						1.69117	0.417601		1.69117	3.15013e-05		89	1.96435
2.0446	805.605	12047.1	53.8717						1.69307	0.423714		1.69307	3.23762e-05		89.1	1.96515
2.0465	816.283	12220.7	54.5236						1.69497	0.429903		1.69497	3.32741e-05		89.2	1.96596
2.0484	827.104	12396.9	55.1833						1.69687	0.436168		1.69687	3.41955e-05		89.3	1.96677
2.05031	838.068	12575.5	55.8511						1.69877	0.442509		1.69877	3.5141e-05		89.4	1.96758
2.05221	849.177	12756.8	56.5269						1.70067	0.448928		1.70067	3.61111e-05		89.5	1.96839
2.05411	860.433	12940.6	57.2109						1.70257	0.455426		1.70257	3.71065e-05		89.6	1.9692
2.05601	871.839	13127.2	57.9031						1.70447	0.462002		1.70447	3.81278e-05		89.7	1.97001
2.05791	883.396	13316.3	58.6038						1.70637	0.468658		1.70637	3.91756e-05		89.8	1.97083
2.05981	895.106	13508.3	59.3129						1.70827	0.475394		1.70827	4.02506e-05		89.9	1.97164
2.06171	906.971	13703	60.0306						1.71017	0.482211		1.71017	4.13534e-05		90	1.97245
2.06361	918.994	13900.4	60.757						1.71207	0.48911		1.71207	4.24847e-05		90.1	1.97327
2.06551	931.176	14100.8	61.4922						1.71397	0.496092		1.71397	4.36452e-05		90.2	1.97409
2.06741	943.519	14304	62.2363						1.71587	0.503157		1.71587	4.48356e-05		90.3	1.9749
2.06931	956.026	14510.2	62.9893						1.71777	0.510306		1.71777	4.60566e-05		90.4	1.97572
2.07121	968.699	14719.3	63.7515						1.71967	0.51754		1.71967	4.73089e-05		90.5	1.97654
2.07311	981.54	14931.4	64.523						1.72157	0.52486		1.72157	4.85933e-05		90.6	1.97736
2.07501	994.551	15146.6	65.3037						1.72347	0.532266		1.72347	4.99106e-05		90.7	1.97819
2.07691	1007.73	15364.9	66.0939						1.72537	0.539759		1.72537	5.12615e-05		90.8	1.97901
2.07881	1021.09	15586.4	66.8937						1.72727	0.547341		1.72727	5.26469e-05		90.9	1.97983
2.08071	1034.63	15811	67.7031						1.72917	0.555011		1.72917	5.40675e-05		91	1.98066
2.08261	1048.34	16038.9	68.5223						1.73107	0.56277		1.73107	5.55243e-05		91.1	1.98149
2.08451	1062.24	16270.1	69.3515						1.73297	0.57062		1.73297	5.7018e-05		91.2	1.98231
2.08641	1076.32	16504.5	70.1906						1.73487	0.578561		1.73487	5.85496e-05		91.3	1.98314
2.08831	1090.59	16742.4	71.04						1.73677	0.586594		1.73677	6.01199e-05		91.4	1.98397
2.09021	1105.04	16983.7	71.8996						1.73867	0.594719		1.73867	6.17299e-05		91.5	1.9848
2.09211	1119.69	17228.5	72.7696						1.74057	0.602938		1.74057	6.33804e-05		91.6	1.98564
2.09401	1134.53	17476.8	73.6501						1.74247	0.611251		1.74247	6.50725e-05		91.7	1.98648
2.09591	1149.57	17728.7	74.5413						1.74437	0.619659		1.74437	6.68071e-05		91.8	1.98731
2.09781	1164.81	17984.2	75.4433						1.74627	0.628163		1.74627	6.85852e-05		91.9	1.98815
2.09971	1180.25	18243.4	76.3561						1.74817	0.636764		1.74817	7.04078e-05		92	1.98899
2.10161	1195.9	18506.3	77.2801						1.75008	0.645463		1.75008	7.2276e-05		92.1	1.98983
2.10351	1211.75	18773.1	78.2152						1.75198	0.654259		1.75198	7.41909e-05		92.2	1.99067
2.10541	1227.81	19043.6	79.1616						1.75388	0.663155		1.75388	7.61534e-05		92.3	1.99152
2.10731	1244.09	19318.1	80.1195						1.75578	0.672151		1.75578	7.81648e-05		92.4	1.99237
2.10921	1260.58	19596.5	81.089						1.75768	0.681248		1.75768	8.02261e-05		92.5	1.99322
2.11111	1277.29	19878.9	82.0702						1.75958	0.690446		1.75958	8.23385e-05		92.6	1.99407
2.11301	1294.22	20165.4	83.0632						1.76148	0.699747		1.76148	8.45033e-05		92.7	1.99492
2.11491	1311.38	20456.1	84.0683						1.76338	0.709151		1.76338	8.67215e-05		92.8	1.99577
2.11681	1328.76	20750.9	85.0856						1.76528	0.718659		1.76528	8.89944e-05		92.9	1.99663
2.11871	1346.37	21050	86.1151						1.76718	0.728273		1.76718	9.13234e-05		93	1.99749
2.12061	1364.22	21353.4	87.1571						1.76908	0.737992		1.76908	9.37096e-05		93.1	1.99835
2.12251	1382.3	21661.1	88.2117						1.77098	0.747818		1.77098	9.61543e-05		93.2	1.99921
2.12441	1400.63	21973.3	89.2791						1.77288	0.757751		1.77288	9.8659e-05		93.3	2.00008
2.12631	1419.19	22290	90.3594						1.77478	0.767793		1.77478	0.000101225		93.4	2.00095
2.12821	1438.01	22611.3	91.4528						1.77668	0.777944		1.77668	0.000103854		93.5	2.00182
2.13011	1457.07	22937.1	92.5594						1.77858	0.788206		1.77858	0.000106546		93.6	2.00269
2.13201	1476.38	23267.7	93.6794						1.78048	0.798578		1.78048	0.000109305		93.7	2.00357
2.13391	1495.95	23603.1	94.8129						1.78238	0.809062		1.78238	0.00011213		93.8	2.00445
2.13581	1515.78	23943.3	95.9602						1.78428	0.819659		1.78428	0.000115024		93.9	2.00533
2.13771	1535.88	24288.3	97.1213						1.78618	0.83037		1.78618	0.000117988		94	2.00621
2.13961	1556.24	24638.4	98.2965						1.78808	0.841195		1.78808	0.000121023		94.1	2.0071
2.14151	1576.86	24993.5	99.4859						1.78998	0.852136		1.78998	0.000124132		94.2	2.00799
2.14341	1597.77	25353.7	100.69						1.79188	0.863193		1.79188	0.000127316		94.3	2.00888
2.14531	1618.95	25719.1	101.908						1.79378	0.874367		1.79378	0.000130577		94.4	2.00978
2.14721	1640.41	26089.8	103.141						1.79568	0.885659		1.79568	0.000133915		94.5	2.01068
2.14911	1662.15	26465.8	104.389						1.79758	0.89707		1.79758	0.000137334		94.6	2.01158
2.15102	1684.18	26847.3	105.652						1.79948	0.908601		1.79948	0.000140835		94.7	2.01249
2.15292	1706.51	27234.2	106.931						1.80138	0.920253		1.80138	0.000144419		94.8	2.01339
2.15482	1729.13	27626.7	108.225						1.80328	0.932026		1.80328	0.000148089		94.9	2.01431
2.15672	1752.05	28024.9	109.534						1.80518	0.943922		1.80518	0.000151846		95	2.01522
2.15862	1775.28	28428.8	110.86						1.80708	0.955941		1.80708	0.000155693		95.1	2.01615
2.16052	1798.81	28838.5	112.201						1.80898	0.968085		1.80898	0.000159631		95.2	2.01707
2.16242	1822.65	29254.2	113.559						1.81088	0.980354		1.81088	0.000163662		95.3	2.018
2.16432	1846.81	29675.8	114.933						1.81278	0.992749		1.81278	0.000167789		95.4	2.01893
2.16622	1871.29	30103.5	116.323						1.81468	1.00527		1.81468	0.000172013		95.5	2.01987
2.16812	1896.1	30537.4	117.731						1.81658	1.01792		1.81658	0.000176336		95.6	2.02081
2.17002	1921.23	30977.5	119.155						1.81848	1.0307		1.81848	0.000180762		95.7	2.02176
2.17192	1946.7	31424	120.597						1.82038	1.04361		1.82038	0.000185291		95.8	2.02272
2.17382	1972.51	31876.9	122.057						1.82228	1.05665		1.82228	0.000189927		95.9	2.02367
2.17572	1998.65	32336.3	123.533						1.82418	1.06982		1.82418	0.000194671		96	2.02463
2.17762	2025.15	32802.4	125.028						1.82608	1.08312		1.82608	0.000199526		96.1	2.0256
2.17952	2051.99	33275.1	126.541						1.82798	1.09656		1.82798	0.000204494		96.2	2.02658
2.18142	2079.19	33754.7	128.072						1.82988	1.11013		1.82988	0.000209579		96.3	2.02755
2.18332	2106.75	34241.2	129.622						1.83178	1.12384		1.83178	0.000214781		96.4	2.02854
2.18522	2134.68	34734.7	131.19						1.83368	1.13769		1.83368	0.000220104		96.5	2.02953
2.18712	2162.98	35235.3	132.778						1.83558	1.15167		1.83558	0.000225551		96.6	2.03053
2.18902	2191.65	35743.2	134.384						1.83748	1.16579		1.83748	0.000231123		96.7	2.03153
2.19092	2220.7	36258.3	136.01						1.83938	1.18004		1.83938	0.000236825		96.8	2.03254
2.19282	2250.14	36780.9	137.656						1.84128	1.19444		1.84128	0.000242658		96.9	2.03357
2.19472	2279.96	37311	139.322						1.84318	1.20898		1.84318	0.000248625		97	2.03459
2.19662	2310.19	37848.8	141.008						1.84508	1.22366		1.84508	0.000254729		97.1	2.03563
2.19852	2340.81	38394.3	142.714						1.84698	1.23849		1.84698	0.000260974		97.2	2.03667
2.20042	2371.84	38947.6	144.441						1.84888	1.25346		1.84888	0.000267361		97.3	2.03772
2.20232	2403.28	39509	146.188						1.85079	1.26857		1.85079	0.000273894		97.4	2.03878
2.20422	2435.14	40078.4	147.957						1.85269	1.28383		1.85269	0.000280577		97.5	2.03985
2.20612	2467.42	40656.1	149.748						1.85459	1.29923		1.85459	0.000287412		97.6	2.04093
2.20802	2500.12	41242	151.56						1.85649	1.31479		1.85649	0.000294402		97.7	2.04202
2.20992	2533.27	41836.4	153.393						1.85839	1.33049		1.85839	0.000301551		97.8	2.04312
2.21182	2566.85	42439.4	155.249						1.86029	1.34634		1.86029	0.000308862		97.9	2.04423
2.21372	2600.87	43051.1	157.128						1.86219	1.36234		1.86219	0.000316339		98	2.04535
2.21562	2635.35	43671.6	159.029						1.86409	1.3785		1.86409	0.000323984		98.1	2.04649
2.21752	2670.28	44301	160.954						1.86599	1.3948		1.86599	0.000331802		98.2	2.04764
2.21942	2705.68	44939.5	162.901						1.86789	1.41126		1.86789	0.000339796		98.3	2.04879
2.22132	2741.54	45587.2	164.872						1.86979	1.42788		1.86979	0.00034797		98.4	2.04997
2.22322	2777.88	46244.2	166.867						1.87169	1.44465		1.87169	0.000356327		98.5	2.05115
2.22512	2814.71	46910.7	168.886						1.87359	1.46157		1.87359	0.000364871		98.6	2.05236
2.22702	2852.02	47586.8	170.93						1.87549	1.47865		1.87549	0.000373606		98.7	2.05357
2.22892	2889.82	48272.7	172.998						1.87739	1.4959		1.87739	0.000382536		98.8	2.0548
2.23082	2928.13	48968.4	175.091						1.87929	1.5133		1.87929	0.000391666		98.9	2.05605
2.23272	2966.94	49674.2	177.21						1.88119	1.53086		1.88119	0.000400998		99	2.08814
2.23462	3006.27	50390.1	179.354						1.88309	1.54858		1.88309	0.000410538		99.1	2.18147
2.23652	3046.12	51116.4	181.524						1.88499	1.56646		1.88499	0.000420289		99.2	2.11717
2.23842	3086.5	51853.1	183.721						1.88689	1.58451		1.88689	0.000430255		99.3	2.01083
2.24032	3127.42	52600.5	185.944						1.88879	1.60272		1.88879	0.000440442		99.4	2.02609
2.24222	3168.87	53358.6	188.194						1.89069	1.62109		1.89069	0.000450854		99.5	2.52881
2.24412	3210.88	54127.6	190.471						1.89259	1.63964		1.89259	0.000461495		99.6	2.49948
2.24602	3253.44	54907.8	192.776						1.89449	1.65834		1.89449	0.000472369		99.7	2.46405
2.24792	3296.57	55699.1	195.108						1.89639	1.67722		1.89639	0.000483482		99.8	2.41807
2.24982	3340.27	56501.9	197.469						1.89829	1.69627		1.89829	0.000494839		99.9	2.34846
2.25173	3384.54	57316.3	199.858						1.90019	1.71548		1.90019	0.000506444		100
2.25363	3429.41	58142.4	202.277						1.90209	1.73487		1.90209	0.000518302
2.25553	3474.87	58980.4	204.724						1.90399	1.75443		1.90399	0.000530419
2.25743	3520.93	59830.4	207.201						1.90589	1.77416		1.90589	0.000542798
2.25933	3567.6	60692.8	209.708						1.90779	1.79406		1.90779	0.000555447
2.26123	3614.89	61567.5	212.246						1.90969	1.81414		1.90969	0.00056837
2.26313	3662.81	62454.9	214.814						1.91159	1.83439		1.91159	0.000581572
2.26503	3711.36	63355	217.413						1.91349	1.85482		1.91349	0.00059506
2.26693	3760.56	64268.1	220.044						1.91539	1.87543		1.91539	0.000608838
2.26883	3810.41	65194.4	222.707						1.91729	1.89622		1.91729	0.000622913
2.27073	3860.92	66134.1	225.401						1.91919	1.91719		1.91919	0.00063729
2.27263	3912.1	67087.2	228.129						1.92109	1.93833		1.92109	0.000651976
2.27453	3963.96	68054.2	230.889						1.92299	1.95966		1.92299	0.000666976
2.27643	4016.5	69035	233.683						1.92489	1.98117		1.92489	0.000682296
2.27833	4069.74	70030	236.51						1.92679	2.00287		1.92679	0.000697944
2.28023	4123.69	71039.3	239.372						1.92869	2.02474		1.92869	0.000713924
2.28213	4178.35	72063.2	242.268						1.93059	2.04681		1.93059	0.000730244
2.28403	4233.74	73101.8	245.2						1.93249	2.06906		1.93249	0.000746911
2.28593	4289.86	74155.5	248.167						1.93439	2.09149		1.93439	0.000763931
2.28783	4346.73	75224.2	251.17						1.93629	2.11412		1.93629	0.00078131
2.28973	4404.35	76308.4	254.209						1.93819	2.13693		1.93819	0.000799057
2.29163	4462.73	77408.3	257.285						1.94009	2.15994		1.94009	0.000817177
2.29353	4521.89	78523.9	260.398						1.94199	2.18313		1.94199	0.000835679
2.29543	4581.83	79655.7	263.548						1.94389	2.21977		1.94389	0.000862591
2.29733	4642.56	80803.8	266.737						1.94579	2.26452		1.94579	0.000895026
2.29923	4704.1	81968.4	269.965						1.94769	2.31001		1.94769	0.000928619
2.30113	4766.46	83149.8	273.231						1.94959	2.35624		1.94959	0.000963407
2.30303	4829.64	84348.2	276.537						1.9515	2.40323		1.9515	0.000999432
2.30493	4893.66	85563.9	279.884						1.9534	2.45099		1.9534	0.00103673
2.30683	4958.53	86797.1	283.27						1.9553	2.49951		1.9553	0.00107536
2.30873	5024.26	88048.1	286.698						1.9572	2.54882		1.9572	0.00111534
2.31063	5090.86	89317.1	290.167						1.9591	2.59891		1.9591	0.00115674
2.31253	5158.34	90604.5	293.678						1.961	2.6498		1.961	0.00119959
2.31443	5226.72	91910.3	297.231						1.9629	2.7015		1.9629	0.00124394
2.31633	5296	93235	300.828						1.9648	2.75402		1.9648	0.00128985
2.31823	5366.21	94578.8	304.468						1.9667	2.80735		1.9667	0.00133736
2.32013	5437.34	95942	308.152						1.9686	2.86152		1.9686	0.00138653
2.32203	5509.42	97324.8	311.88						1.9705	2.91653		1.9705	0.00143741
2.32393	5582.45	98727.5	315.654						1.9724	2.9724		1.9724	0.00149006
2.32583	5656.45	100150	319.473						1.9743	3.02911		1.9743	0.00154453
2.32773	5731.43	101594	323.339						1.9762	3.0867		1.9762	0.00160088
2.32963	5807.4	103058	327.251						1.9781	3.14516		1.9781	0.00165918
2.33153	5884.38	104544	331.211						1.98	3.20451		1.98	0.00171949
2.33343	5962.38	106050	335.218						1.9819	3.26475		1.9819	0.00178186
2.33533	6041.42	107579	339.275						1.9838	3.32589		1.9838	0.00184638
2.33723	6121.5	109129	343.38						1.9857	3.38794		1.9857	0.0019131
2.33913	6202.65	110702	347.535						1.9876	3.45091		1.9876	0.0019821
2.34103	6284.87	112298	351.74						1.9895	3.51481		1.9895	0.00205345
2.34293	6368.18	113916	355.996						1.9914	3.57965		1.9914	0.00212723
2.34483	6452.59	115558	360.303						1.9933	3.64543		1.9933	0.00220351
2.34673	6538.13	117224	364.663						1.9952	3.71216		1.9952	0.00228237
2.34863	6624.8	118913	369.075						1.9971	3.77986		1.9971	0.00236389
2.35054	6712.61	120627	373.541						1.999	3.84853		1.999	0.00244815
2.35244	6801.59	122366	378.061						2.0009	3.91817		2.0009	0.00253525
2.35434	6891.75	124129	382.635						2.0028	3.98881		2.0028	0.00262528
2.35624	6983.11	125918	387.265						2.0047	4.06044		2.0047	0.00271831
2.35814	7075.67	127733	391.951						2.0066	4.13308		2.0066	0.00281445
2.36004	7169.47	129574	396.693						2.0085	4.20673		2.0085	0.0029138
2.36194	7264.5	131442	401.493						2.0104	4.2814		2.0104	0.00301644
2.36384	7360.8	133336	406.351						2.0123	4.3571		2.0123	0.0031225
2.36574	7458.37	135258	411.268						2.0142	4.43384		2.0142	0.00323206
2.36764	7557.24	137208	416.244						2.0161	4.51163		2.0161	0.00334524
2.36954	7657.42	139185	421.281						2.018	4.59047		2.018	0.00346215
2.37144	7758.92	141191	426.378						2.0199	4.67038		2.0199	0.00358291
2.37334	7861.77	143226	431.537						2.0218	4.75136		2.0218	0.00370762
2.37524	7965.98	145291	436.758						2.0237	4.83342		2.0237	0.00383642
2.37714	8071.58	147385	442.043						2.0256	4.91656		2.0256	0.00396942
2.37904	8178.57	149509	447.392						2.0275	5.0008		2.0275	0.00410676
2.38094	8286.99	151664	452.805						2.0294	5.08615		2.0294	0.00424856
2.38284	8396.84	153850	458.284						2.0313	5.17261		2.0313	0.00439496
2.38474	8508.14	156067	463.829						2.0332	5.26018		2.0332	0.0045461
2.38664	8620.92	158317	469.441						2.0351	5.34889		2.0351	0.00470211
2.38854	8735.2	160598	475.121						2.037	5.43873		2.037	0.00486316
2.39044	8850.99	162913	480.87						2.0389	5.52971		2.0389	0.00502937
2.39234	8968.32	165261	486.689						2.0408	5.62184		2.0408	0.00520092
2.39424	9087.2	167643	492.577						2.0427	5.71513		2.0427	0.00537795
2.39614	9207.66	170059	498.538						2.0446	5.80959		2.0446	0.00556064
2.39804	9329.71	172510	504.57						2.0465	5.90522		2.0465	0.00574913
2.39994	9453.38	174997	510.675						2.0484	6.00203		2.0484	0.00594362
2.40184	9578.7	177519	516.854						2.05031	6.10003		2.05031	0.00614427
2.40374	9705.67	180078	523.108						2.05221	6.19922		2.05221	0.00635127
2.40564	9834.32	182673	529.437						2.05411	6.29961		2.05411	0.00656479
2.40754	9964.68	185306	535.843						2.05601	6.40121		2.05601	0.00678503
2.40944	10096.8	187977	542.327						2.05791	6.50403		2.05791	0.00701219
2.41134	10230.6	190686	548.889						2.05981	6.60807		2.05981	0.00724646
2.41324	10366.2	193434	555.53						2.06171	6.71334		2.06171	0.00748806
2.41514	10503.6	196222	562.252						2.06361	6.81984		2.06361	0.00773718
2.41704	10642.9	199051	569.055						2.06551	6.92759		2.06551	0.00799405
2.41894	10784	201920	575.94						2.06741	7.03658		2.06741	0.00825889
2.42084	10926.9	204830	582.909						2.06931	7.14683		2.06931	0.00853193
2.42274	11071.7	207782	589.962						2.07121	7.25834		2.07121	0.00881339
2.42464	11218.5	210777	597.1						2.07311	7.37112		2.07311	0.00910353
2.42654	11367.2	213815	604.325						2.07501	7.48517		2.07501	0.00940258
2.42844	11517.9	216897	611.637						2.07691	7.60051		2.07691	0.00971079
2.43034	11670.6	220023	619.038						2.07881	7.71712		2.07881	0.0100284
2.43224	11825.3	223194	626.528						2.08071	7.83503		2.08071	0.0103558
2.43414	11982	226411	634.109						2.08261	7.95423		2.08261	0.0106931
2.43604	12140.9	229674	641.781						2.08451	8.07474		2.08451	0.0110406
2.43794	12301.8	232984	649.547						2.08641	8.19655		2.08641	0.0113986
2.43984	12464.9	236342	657.406						2.08831	8.31967		2.08831	0.0117675
2.44174	12630.1	239749	665.36						2.09021	8.44411		2.09021	0.0121475
2.44364	12801.8	243082	674.199						2.09211	8.56988		2.09211	0.0125389
2.44554	12985.8	246178	684.992						2.09401	8.69697		2.09401	0.0129421
2.44744	13172.4	249313	695.957						2.09591	8.82539		2.09591	0.0133573
2.44934	13361.7	252489	707.098						2.09781	8.95515		2.09781	0.0137848
2.45125	13553.7	255704	718.418						2.09971	9.08625		2.09971	0.0142252
2.45315	13748.5	258961	729.918						2.10161	9.21869		2.10161	0.0146786
2.45505	13946	262259	741.603						2.10351	9.35249		2.10351	0.0151454
2.45695	14146.5	265599	753.475						2.10541	9.48763		2.10541	0.015626
2.45885	14349.8	268982	765.537						2.10731	9.62414		2.10731	0.0161207
2.46075	14556	272407	777.792						2.10921	9.762		2.10921	0.0166301
2.46265	14765.2	275877	790.243						2.11111	9.90123		2.11111	0.0171543
2.46455	14977.3	279390	802.893						2.11301	10.0418		2.11301	0.0176939
2.46645	15192.6	282949	815.746						2.11491	10.1838		2.11491	0.0182492
2.46835	15410.9	286552	828.805						2.11681	10.3271		2.11681	0.0188206
2.47025	15632.4	290202	842.072						2.11871	10.4719		2.11871	0.0194087
2.47215	15857	293898	855.553						2.12061	10.618		2.12061	0.0200138
2.47405	16084.9	297641	869.248						2.12251	10.7654		2.12251	0.0206363
2.47595	16316	301431	883.163						2.12441	10.9143		2.12441	0.0212768
2.47785	16550.5	305271	897.301						2.12631	11.0646		2.12631	0.0219357
2.47975	16788.4	309158	911.666						2.12821	11.2162		2.12821	0.0226134
2.48165	17029.6	313096	926.26						2.13011	11.3693		2.13011	0.0233105
2.48355	17274.4	317083	941.087						2.13201	11.5237		2.13201	0.0240275
2.48545	17522.6	321122	956.152						2.13391	11.6795		2.13391	0.0247649
2.48735	17774.4	325212	971.459						2.13581	11.8367		2.13581	0.0255232
2.48925	18029.8	329353	987.01						2.13771	11.9954		2.13771	0.0263029
2.49115	18288.9	333548	1002.81						2.13961	12.1554		2.13961	0.0271046
2.49305	18551.8	337796	1018.86						2.14151	12.3168		2.14151	0.0279289
2.49495	18818.4	342098	1035.17						2.14341	12.4796		2.14341	0.0287763
2.49685	19088.8	346455	1051.74						2.14531	12.6439		2.14531	0.0296474
2.49875	19363.1	350868	1068.58						2.14721	12.8095		2.14721	0.0305428
2.50065	19641.4	355336	1085.69						2.14911	12.9765		2.14911	0.0314632
2.50255	19923.6	359862	1103.07						2.15102	13.1449		2.15102	0.0324091
2.50445	20210	364445	1120.72						2.15292	13.3148		2.15292	0.0333812
2.50635	20500.4	369087	1138.67						2.15482	13.486		2.15482	0.0343801
2.50825	20795	373787	1156.89						2.15672	13.6587		2.15672	0.0354066
2.51015	21093.8	378548	1175.41						2.15862	13.8327		2.15862	0.0364612
2.51205	21397	383369	1194.23						2.16052	14.0082		2.16052	0.0375447
2.51395	21704.5	388252	1213.35						2.16242	14.185		2.16242	0.0386579
2.51585	22016.4	393197	1232.77						2.16432	14.3633		2.16432	0.0398013
2.51775	22332.8	398204	1252.5						2.16622	14.5429		2.16622	0.0409759
2.51965	22653.7	403276	1272.55						2.16812	14.724		2.16812	0.0421822
2.52155	22979.3	408412	1292.93						2.17002	14.9064		2.17002	0.0434212
2.52345	23309.5	413614	1313.62						2.17192	15.0902		2.17192	0.0446935
2.52535	23644.5	418881	1334.65						2.17382	15.2754		2.17382	0.0460001
2.52725	23984.2	424216	1356.02						2.17572	15.4621		2.17572	0.0473417
2.52915	24328.9	429619	1377.72						2.17762	15.6501		2.17762	0.0487191
2.53105	24678.5	435091	1399.78						2.17952	15.8394		2.17952	0.0501332
2.53295	25033.2	440632	1422.19						2.18142	16.0302		2.18142	0.051585
2.53485	25392.9	446244	1444.95						2.18332	16.2223		2.18332	0.0530752
2.53675	25757.9	451928	1468.08						2.18522	16.4159		2.18522	0.0546048
2.53865	26128	457683	1491.58						2.18712	16.6108		2.18712	0.0561747
2.54055	26503.5	463513	1515.46						2.18902	16.807		2.18902	0.0577859
2.54245	26884.4	469416	1539.72						2.19092	17.0046		2.19092	0.0594394
2.54435	27270.7	475394	1564.37						2.19282	17.2036		2.19282	0.061136
2.54625	27662.6	481449	1589.41						2.19472	17.404		2.19472	0.0628769
2.54815	28060.1	487581	1614.85						2.19662	17.6056		2.19662	0.064663
2.55006	28463.4	493791	1640.7						2.19852	17.8087		2.19852	0.0664955
2.55196	28872.4	500080	1666.97						2.20042	18.0131		2.20042	0.0683753
2.55386	29287.4	506449	1693.65						2.20232	18.2188		2.20232	0.0703035
2.55576	29708.2	512899	1720.77						2.20422	18.4259		2.20422	0.0722813
2.55766	30135.2	519432	1748.31						2.20612	18.6342		2.20612	0.0743098
2.55956	30568.2	526047	1776.3						2.20802	18.844		2.20802	0.0763901
2.56146	31007.5	532747	1804.73						2.20992	19.055		2.20992	0.0785234
2.56336	31453.1	539532	1833.62						2.21182	19.2673		2.21182	0.0807109
2.56526	31905.1	546404	1862.98						2.21372	19.481		2.21372	0.0829538
2.56716	32363.6	553363	1892.8						2.21562	19.6959		2.21562	0.0852534
2.56906	32828.7	560411	1923.1						2.21752	19.9121		2.21752	0.0876108
2.57096	33300.5	567548	1953.88						2.21942	20.1297		2.21942	0.0900275
2.57286	33779	574777	1985.16						2.22132	20.3485		2.22132	0.0925047
2.57476	34264.5	582097	2016.94						2.22322	20.5685		2.22322	0.0950438
2.57666	34756.9	589511	2049.22						2.22512	20.7899		2.22512	0.097646
2.57856	35256.4	597019	2082.03						2.22702	21.0125		2.22702	0.100313
2.58046	35763	604623	2115.36						2.22892	21.2363		2.22892	0.103046
2.58236	36277	612324	2149.22						2.23082	21.4614		2.23082	0.105846
2.58426	36798.3	620122	2183.62						2.23272	21.6878		2.23272	0.108715
2.58616	37327.1	628020	2218.58						2.23462	21.9153		2.23462	0.111655
2.58806	37863.5	636019	2254.09						2.23652	22.1441		2.23652	0.114666
2.58996	38407.6	644120	2290.18						2.23842	22.3741		2.23842	0.117751
2.59186	38959.6	652323	2326.84						2.24032	22.6053		2.24032	0.120911
2.59376	39519.5	660631	2364.08						2.24222	22.8377		2.24222	0.124147
2.59566	40087.4	669045	2401.93						2.24412	23.0713		2.24412	0.127461
2.59756	40663.5	677567	2440.38						2.24602	23.306		2.24602	0.130856
2.59946	41247.8	686196	2479.44						2.24792	23.542		2.24792	0.134332
2.60136	41840.6	694936	2519.13						2.24982	23.779		2.24982	0.137891
2.60326	42441.9	703787	2559.46						2.25173	24.0173		2.25173	0.141535
2.60516	43051.8	712751	2600.43						2.25363	24.2566		2.25363	0.145266
2.60706	43670.5	721829	2642.06						2.25553	24.4971		2.25553	0.149085
2.60896	44298.1	731022	2684.35						2.25743	24.7388		2.25743	0.152995
2.61086	44934.7	740333	2727.32						2.25933	24.9815		2.25933	0.156997
2.61276	45580.4	749762	2770.98						2.26123	25.2253		2.26123	0.161093
2.61466	46235.4	759311	2815.34						2.26313	25.4702		2.26313	0.165285
2.61656	46899.9	768982	2860.4						2.26503	25.7162		2.26503	0.169574
2.61846	47573.9	778776	2906.19						2.26693	25.9633		2.26693	0.173964
2.62036	48257.5	788695	2952.71						2.26883	26.2114		2.26883	0.178456
2.62226	48951	798740	2999.98						2.27073	26.4606		2.27073	0.183051
2.62416	49654.5	808913	3048						2.27263	26.7108		2.27263	0.187753
2.62606	50368.1	819216	3096.79						2.27453	26.962		2.27453	0.192563
2.62796	51091.9	829650	3146.36						2.27643	27.2142		2.27643	0.197483
2.62986	51826.1	840216	3196.73						2.27833	27.4674		2.27833	0.202515
2.63176	52570.9	850918	3247.9						2.28023	27.7217		2.28023	0.207663
2.63366	53326.4	861756	3299.89						2.28213	27.9768		2.28213	0.212927
2.63556	54092.7	872731	3352.72						2.28403	28.233		2.28403	0.21831
2.63746	54870.1	883847	3406.39						2.28593	28.4901		2.28593	0.223814
2.63936	55658.6	895104	3460.91						2.28783	28.7481		2.28783	0.229443
2.64126	56458.4	906504	3516.32						2.28973	29.0071		2.28973	0.235198
2.64316	57269.8	918050	3572.6						2.29163	29.267		2.29163	0.241081
2.64506	58092.8	929743	3629.79						2.29353	29.5278		2.29353	0.247095
2.64696	58927.6	941585	3687.9						2.29543	29.7895		2.29543	0.253243
2.64886	59774.5	953577	3746.93						2.29733	30.052		2.29733	0.259527
2.65077	60633.5	965722	3806.91						2.29923	30.3154		2.29923	0.265949
2.65267	61504.8	978022	3867.85						2.30113	30.5797		2.30113	0.272513
2.65457	62388.7	990479	3929.76						2.30303	30.8448		2.30303	0.279221
2.65647	63285.3	1.00309e+06	3992.67						2.30493	31.1107		2.30493	0.286075
2.65837	64194.7	1.01587e+06	4056.58						2.30683	31.3774		2.30683	0.293078
2.66027	65117.2	1.02881e+06	4121.52						2.30873	31.6449		2.30873	0.300234
2.66217	66053	1.04191e+06	4187.49						2.31063	31.9132		2.31063	0.307544
2.66407	67002.3	1.05518e+06	4254.53						2.31253	32.1823		2.31253	0.315012
2.66597	67965.1	1.06862e+06	4322.63						2.31443	32.4521		2.31443	0.32264
2.66787	68941.8	1.08223e+06	4391.82						2.31633	32.7227		2.31633	0.330431
2.66977	69932.6	1.09602e+06	4462.13						2.31823	32.9939		2.31823	0.338389
2.67167	70937.6	1.10998e+06	4533.55						2.32013	33.2659		2.32013	0.346516
2.67357	71957	1.12411e+06	4606.13						2.32203	33.5386		2.32203	0.354815
2.67547	72991.1	1.13843e+06	4679.86						2.32393	33.812		2.32393	0.36329
2.67737	74040	1.15293e+06	4754.77						2.32583	34.086		2.32583	0.371943
2.67927	75104	1.16762e+06	4830.88						2.32773	34.3607		2.32773	0.380778
2.68117	76183.3	1.18249e+06	4908.21						2.32963	34.636		2.32963	0.389797
2.68307	77278.1	1.19755e+06	4986.78						2.33153	34.912		2.33153	0.399005
2.68497	78388.7	1.2128e+06	5066.61						2.33343	35.1886		2.33343	0.408403
2.68687	79515.2	1.22825e+06	5147.71						2.33533	35.4657		2.33533	0.417997
2.68877	80657.9	1.24389e+06	5230.11						2.33723	35.7434		2.33723	0.427788
2.69067	81817	1.25973e+06	5313.83						2.33913	36.0217		2.33913	0.43778
2.69257	82992.8	1.27578e+06	5398.89						2.34103	36.3006		2.34103	0.447977
2.69447	84185.4	1.29203e+06	5485.31						2.34293	36.5799		2.34293	0.458383
2.69637	85395.2	1.30849e+06	5573.12						2.34483	36.8598		2.34483	0.469
2.69827	86622.4	1.32515e+06	5662.33						2.34673	37.1402		2.34673	0.479832
2.70017	87867.2	1.34203e+06	5752.97						2.34863	37.4211		2.34863	0.490883
2.70207	89130	1.35912e+06	5845.06						2.35054	37.7025		2.35054	0.502156
2.70397	90410.8	1.37643e+06	5938.62						2.35244	37.9843		2.35244	0.513656
2.70587	91710.1	1.39396e+06	6033.69						2.35434	38.2665		2.35434	0.525386
2.70777	93028	1.41172e+06	6130.27						2.35624	38.5492		2.35624	0.537349
2.70967	94364.9	1.4297e+06	6228.4						2.35814	38.8323		2.35814	0.549549
2.71157	95721	1.44791e+06	6328.1						2.36004	39.1157		2.36004	0.561991
2.71347	97096.6	1.46635e+06	6429.39						2.36194	39.3996		2.36194	0.574678
2.71537	98491.9	1.48503e+06	6532.31						2.36384	39.6838		2.36384	0.587615
2.71727	99907.4	1.50394e+06	6636.88						2.36574	39.9684		2.36574	0.600804
2.71917	101343	1.5231e+06	6743.11						2.36764	40.2533		2.36764	0.61425
2.72107	102799	1.5425e+06	6851.05						2.36954	40.5385		2.36954	0.627958
2.72297	104277	1.56214e+06	6960.72						2.37144	40.824		2.37144	0.641931
2.72487	105775	1.58204e+06	7072.14						2.37334	41.1098		2.37334	0.656174
2.72677	107295	1.60219e+06	7185.35						2.37524	41.3958		2.37524	0.67069
2.72867	108837	1.6226e+06	7300.37						2.37714	41.6821		2.37714	0.685484
2.73057	110401	1.64326e+06	7417.22						2.37904	41.9687		2.37904	0.70056
2.73247	111988	1.66419e+06	7535.95						2.38094	42.2555		2.38094	0.715922
2.73437	113597	1.68539e+06	7656.58						2.38284	42.5424		2.38284	0.731576
2.73627	115230	1.70686e+06	7779.14						2.38474	42.8296		2.38474	0.747525
2.73817	116886	1.7286e+06	7903.67						2.38664	43.1169		2.38664	0.763773
2.74007	118565	1.75061e+06	8030.18						2.38854	43.4044		2.38854	0.780326
2.74197	120269	1.77291e+06	8158.72						2.39044	43.692		2.39044	0.797187
2.74387	121998	1.79549e+06	8289.32						2.39234	43.9798		2.39234	0.814362
2.74577	123751	1.81836e+06	8422.01						2.39424	44.2677		2.39424	0.831855
2.74767	125529	1.84152e+06	8556.82						2.39614	44.5556		2.39614	0.849671
2.74957	127333	1.86498e+06	8693.79						2.39804	44.8437		2.39804	0.867813
2.75148	129163	1.88873e+06	8832.96						2.39994	45.1318		2.39994	0.886288
2.75338	131019	1.91279e+06	8974.35						2.40184	45.4199		2.40184	0.9051
2.75528	132902	1.93715e+06	9118						2.40374	45.7081		2.40374	0.924254
2.75718	134812	1.96183e+06	9263.95						2.40564	45.9963		2.40564	0.943754
2.75908	136749	1.98681e+06	9412.24						2.40754	46.2845		2.40754	0.963606
2.76098	138714	2.01212e+06	9562.91						2.40944	46.5727		2.40944	0.983814
2.76288	140708	2.03775e+06	9715.98						2.41134	46.8608		2.41134	1.00438
2.76478	142730	2.0637e+06	9871.5						2.41324	47.1489		2.41324	1.02532
2.76668	144781	2.08999e+06	10029.5						2.41514	47.4369		2.41514	1.04663
2.76858	146862	2.11661e+06	10190.1						2.41704	47.7249		2.41704	1.06831
2.77048	148972	2.14357e+06	10353.2						2.41894	48.0128		2.41894	1.09038
2.77238	151113	2.17087e+06	10518.9						2.42084	48.3005		2.42084	1.11283
2.77428	153285	2.19852e+06	10687.3						2.42274	48.5882		2.42274	1.13568
2.77618	155488	2.22652e+06	10858.3						2.42464	48.8757		2.42464	1.15892
2.77808	157722	2.25488e+06	11032.2						2.42654	49.163		2.42654	1.18257
2.77998	159989	2.2836e+06	11208.8						2.42844	49.4502		2.42844	1.20662
2.78188	162288	2.31269e+06	11388.2						2.43034	49.7372		2.43034	1.23109
2.78378	164620	2.34215e+06	11570.5						2.43224	50.0239		2.43224	1.25598
2.78568	166986	2.37198e+06	11755.7						2.43414	50.3105		2.43414	1.28129
2.78758	169385	2.40219e+06	11943.8						2.43604	50.5969		2.43604	1.30703
2.78948	171820	2.43279e+06	12135						2.43794	50.8829		2.43794	1.33321
2.79138	174289	2.46378e+06	12329.3						2.43984	51.1688		2.43984	1.35983
2.79328	176793	2.49516e+06	12526.6						2.44174	51.4544		2.44174	1.3869
2.79518	179334	2.52694e+06	12727.1						2.44364	51.7473		2.44364	1.41291
2.79708	181911	2.55912e+06	12930.9						2.44554	52.0581		2.44554	1.43587
2.79898	184525	2591720	13137.8						2.44744	52.369		2.44744	1.45917
2.80088	187177	2.62473e+06	13348.1						2.44934	52.6802		2.44934	1.48284
2.80278	189867	2.65816e+06	13561.8						2.45125	52.9914		2.45125	1.50686
2.80468	192596	2.69202e+06	13778.9						2.45315	53.3029		2.45315	1.53126
2.80658	195363	2.72631e+06	13999.4						2.45505	53.6144		2.45505	1.55603
2.80848	198171	2.76103e+06	14223.5						2.45695	53.926		2.45695	1.58117
2.81038	201019	2.7962e+06	14451.2						2.45885	54.2378		2.45885	1.6067
2.81228	203907	2.83182e+06	14682.5						2.46075	54.5496		2.46075	1.63262
2.81418	206838	2.86789e+06	14917.5						2.46265	54.8614		2.46265	1.65893
2.81608	209810	2.90442e+06	15156.3						2.46455	55.1732		2.46455	1.68565
2.81798	212825	2.94141e+06	15398.9						2.46645	55.4851		2.46645	1.71276
2.81988	215884	2.97888e+06	15645.4						2.46835	55.7969		2.46835	1.74029
2.82178	218986	3.01682e+06	15895.9						2.47025	56.1087		2.47025	1.76823
2.82368	222133	3.05525e+06	16150.3						2.47215	56.4205		2.47215	1.7966
2.82558	225325	3.09416e+06	16408.8						2.47405	56.7321		2.47405	1.82539
2.82748	228563	3.13357e+06	16671.5						2.47595	57.0437		2.47595	1.85462
2.82938	231848	3.17349e+06	16938.3						2.47785	57.3551		2.47785	1.88428
2.83128	235180	3.21391e+06	17209.5						2.47975	57.6664		2.47975	1.91439
2.83318	238560	3.25484e+06	17484.9						2.48165	57.9776		2.48165	1.94495
2.83508	241988	3.2963e+06	17764.8						2.48355	58.2885		2.48355	1.97597
2.83698	245465	3.33829e+06	18049.2						2.48545	58.5993		2.48545	2.00745
2.83888	248993	3.38081e+06	18338.1						2.48735	58.9098		2.48735	2.0394
2.84078	252571	3.42387e+06	18631.6						2.48925	59.2201		2.48925	2.07182
2.84268	256201	3.46748e+06	18929.8						2.49115	59.5302		2.49115	2.10473
2.84458	259883	3.51165e+06	19232.8						2.49305	59.8399		2.49305	2.13812
2.84648	263617	3.55638e+06	19540.7						2.49495	60.1494		2.49495	2.17201
2.84838	267406	3.60168e+06	19853.5						2.49685	60.4585		2.49685	2.2064
2.85029	271249	3.64755e+06	20171.3						2.49875	60.7673		2.49875	2.24129
2.85219	275147	3.69401e+06	20494.1						2.50065	61.0757		2.50065	2.2767
2.85409	279101	3.74107e+06	20822.2						2.50255	61.3838		2.50255	2.31263
2.85599	283112	3.78872e+06	21155.5						2.50445	61.6914		2.50445	2.34909
2.85789	287180	3.83698e+06	21494.1						2.50635	61.9986		2.50635	2.38608
2.85979	291307	3.88585e+06	21838.2						2.50825	62.3054		2.50825	2.42362
2.86169	295493	3.93534e+06	22187.7						2.51015	62.6117		2.51015	2.4617
2.86359	299740	3.98547e+06	22542.9						2.51205	62.9175		2.51205	2.50033
2.86549	304047	4.03624e+06	22903.7						2.51395	63.2228		2.51395	2.53953
2.86739	308417	4.08765e+06	23270.3						2.51585	63.5276		2.51585	2.5793
2.86929	312849	4.13971e+06	23642.8						2.51775	63.8318		2.51775	2.61964
2.87119	317345	4.19244e+06	24021.2						2.51965	64.1355		2.51965	2.66056
2.87309	321905	4.24584e+06	24405.7						2.52155	64.4386		2.52155	2.70208
2.87499	326531	4.29993e+06	24796.4						2.52345	64.741		2.52345	2.7442
2.87689	331224	4.3547e+06	25193.3						2.52535	65.0429		2.52535	2.78692
2.87879	335984	4.41016e+06	25596.5						2.52725	65.3441		2.52725	2.83025
2.88069	340812	4.46634e+06	26006.3						2.52915	65.6446		2.52915	2.87421
2.88259	345710	4.52323e+06	26422.5						2.53105	65.9444		2.53105	2.91879
2.88449	350678	4.58084e+06	26845.5						2.53295	66.2436		2.53295	2.96401
2.88639	355717	4.63919e+06	27275.2						2.53485	66.542		2.53485	3.00988
2.88829	360829	4.69829e+06	27711.7						2.53675	66.8397		2.53675	3.05639
2.89019	366015	4758130	28155.3						2.53865	67.1366		2.53865	3.10357
2.89209	371274	4.81874e+06	28606						2.54055	67.4327		2.54055	3.15141
2.89399	376610	4.88012e+06	29063.9						2.54245	67.728		2.54245	3.19993
2.89589	382022	4.94228e+06	29529.1						2.54435	68.0225		2.54435	3.24914
2.89779	387512	5.00523e+06	30001.7						2.54625	68.3161		2.54625	3.29903
2.89969	393081	5.06899e+06	30482						2.54815	68.6089		2.54815	3.34963
2.90159	398730	5.13355e+06	30969.9						2.55006	68.9008		2.55006	3.40093
2.90349	404460	5.19894e+06	31465.6						2.55196	69.1918		2.55196	3.45296
2.90539	410272	5.26516e+06	31969.2						2.55386	69.4819		2.55386	3.5057
2.90729	416168	5.33223e+06	32480.9						2.55576	69.7711		2.55576	3.55919
2.90919	422149	5.40015e+06	33000.9						2.55766	70.0593		2.55766	3.61341
2.91109	428215	5.46894e+06	33529.1						2.55956	70.3465		2.55956	3.66839
2.91299	434369	5.5386e+06	34065.8						2.56146	70.6328		2.56146	3.72413
2.91489	440611	5.60915e+06	34611						2.56336	70.918		2.56336	3.78063
2.91679	446943	5.68059e+06	35165						2.56526	71.2022		2.56526	3.83792
2.91869	453366	5.75295e+06	35727.9						2.56716	71.4854		2.56716	3.89599
2.92059	459881	5.82623e+06	36299.8						2.56906	71.7675		2.56906	3.95486
2.92249	466490	5.90044e+06	36880.8						2.57096	72.0486		2.57096	4.01453
2.92439	473194	5.9756e+06	37471.1						2.57286	72.3285		2.57286	4.07501
2.92629	479994	6.05172e+06	38070.9						2.57476	72.6074		2.57476	4.13632
2.92819	486892	6.1288e+06	38680.3						2.57666	72.8851		2.57666	4.19846
2.93009	493889	6.20687e+06	39299.4						2.57856	73.1616		2.57856	4.26145
2.93199	500987	6.28593e+06	39928.4						2.58046	73.4371		2.58046	4.32528
2.93389	508186	6.366e+06	40567.5						2.58236	73.7113		2.58236	4.38997
2.93579	515489	6.44709e+06	41216.9						2.58426	73.9843		2.58426	4.45554
2.93769	522897	6.52921e+06	41876.6						2.58616	74.2562		2.58616	4.52198
2.93959	530411	6.61238e+06	42546.9						2.58806	74.5268		2.58806	4.58931
2.94149	538034	6.69661e+06	43227.9						2.58996	74.7962		2.58996	4.65754
2.94339	545766	6.78191e+06	43919.8						2.59186	75.0643		2.59186	4.72668
2.94529	553609	6.8683e+06	44622.8						2.59376	75.3311		2.59376	4.79674
2.94719	561565	6.95578e+06	45337.1						2.59566	75.5967		2.59566	4.86772
2.94909	569635	7.04439e+06	46062.7						2.59756	75.861		2.59756	4.93964
2.951	577821	7.13412e+06	46800						2.59946	76.1239		2.59946	5.01251
2.9529	586125	7.22499e+06	47549.1						2.60136	76.3856		2.60136	5.08634
2.9548	594548	7.31702e+06	48310.2						2.60326	76.6459		2.60326	5.16114
2.9567	603092	7.41022e+06	49083.5						2.60516	76.9048		2.60516	5.23691
2.9586	610012	7.48787e+06	49695.7						2.60706	77.1624		2.60706	5.31367
2.9605	610901	7.50773e+06	49708.8						2.60896	77.4186		2.60896	5.39143
2.9624	611791	7.52764e+06	49721.9						2.61086	77.6734		2.61086	5.47019
2.9643	612683	7.5476e+06	49735.1						2.61276	77.9268		2.61276	5.54998
2.9662	613576	7.56761e+06	49748.2						2.61466	78.1788		2.61466	5.63079
2.9681	614470	7.58768e+06	49761.4						2.61656	78.4294		2.61656	5.71264
2.97	615365	7.6078e+06	49774.5						2.61846	78.6785		2.61846	5.79554
2.9719	616262	7.62797e+06	49787.7						2.62036	78.9262		2.62036	5.87951
2.9738	617160	7.6482e+06	49800.8						2.62226	79.1724		2.62226	5.96454
2.9757	618059	7.66848e+06	49814						2.62416	79.4171		2.62416	6.05065
2.9776	618960	7.68881e+06	49827.1						2.62606	79.6604		2.62606	6.13785
2.9795	619862	7.7092e+06	49840.3						2.62796	79.9021		2.62796	6.22616
2.9814	620765	7.72964e+06	49853.5						2.62986	80.1424		2.62986	6.31557
2.9833	621670	7.75014e+06	49866.6						2.63176	80.3811		2.63176	6.40611
2.9852	622576	7.77069e+06	49879.8						2.63366	80.6183		2.63366	6.49779
2.9871	623483	7.79129e+06	49893						2.63556	80.8539		2.63556	6.5906
2.989	624391	7.81195e+06	49906.2						2.63746	81.0881		2.63746	6.68458
2.9909	625301	7.83267e+06	49919.3						2.63936	81.3206		2.63936	6.77972
2.9928	626212	7.85344e+06	49932.5						2.64126	81.5516		2.64126	6.87603
2.9947	627125	7.87426e+06	49945.7						2.64316	81.781		2.64316	6.97353
2.9966	628039	7.89514e+06	49958.9						2.64506	82.0089		2.64506	7.07223
2.9985	628954	7.91608e+06	49972.1						2.64696	82.2351		2.64696	7.17214
3.0004	629870	7.93707e+06	49985.3						2.64886	82.4598		2.64886	7.27327
3.0023	630788	7.95812e+06	49998.5						2.65077	82.6829		2.65077	7.37563
3.0042	631707	7.97922e+06	50011.7						2.65267	82.9043		2.65267	7.47923
3.0061	632628	8.00038e+06	50024.9						2.65457	83.1241		2.65457	7.58409
3.008	633550	8.02159e+06	50038.1						2.65647	83.3423		2.65647	7.69021
3.0099	634473	8.04286e+06	50051.3						2.65837	83.5589		2.65837	7.7976
3.0118	635398	8.06419e+06	50064.6						2.66027	83.7738		2.66027	7.90627
3.0137	636324	8.08557e+06	50077.8						2.66217	83.9871		2.66217	8.01625
3.0156	637251	8.10701e+06	50091						2.66407	84.1988		2.66407	8.12752
3.0175	638179	8.12851e+06	50104.2						2.66597	84.4088		2.66597	8.24012
3.0194	639109	8.15007e+06	50117.5						2.66787	84.6171		2.66787	8.35405
3.0213	640041	8.17168e+06	50130.7						2.66977	84.8238		2.66977	8.46931
3.0232	640973	8.19335e+06	50143.9						2.67167	85.0288		2.67167	8.58593
3.0251	641907	8.21508e+06	50157.2						2.67357	85.2321		2.67357	8.7039
3.027	642843	8.23686e+06	50170.4						2.67547	85.4337		2.67547	8.82325
3.0289	643780	8.2587e+06	50183.7						2.67737	85.6337		2.67737	8.94398
3.0308	644718	8.2806e+06	50196.9						2.67927	85.832		2.67927	9.06611
3.0327	645657	8.30256e+06	50210.2						2.68117	86.0286		2.68117	9.18964
3.0346	646598	8.32458e+06	50223.4						2.68307	86.2236		2.68307	9.31459
3.0365	647540	8.34665e+06	50236.7						2.68497	86.4168		2.68497	9.44096
3.0384	648484	8.36879e+06	50250						2.68687	86.6083		2.68687	9.56877
3.0403	649429	8.39098e+06	50263.2						2.68877	86.7982		2.68877	9.69802
3.0422	650375	8.41323e+06	50276.5						2.69067	86.9863		2.69067	9.82873
3.0441	651323	8.43554e+06	50289.8						2.69257	87.1728		2.69257	9.96092
3.046	652272	8.45791e+06	50303.1						2.69447	87.3575		2.69447	10.0946
3.0479	653222	8.48034e+06	50316.3						2.69637	87.5406		2.69637	10.2297
3.0498	654174	8.50283e+06	50329.6						2.69827	87.7219		2.69827	10.3664
3.05171	655128	8.52538e+06	50342.9						2.70017	87.9016		2.70017	10.5045
3.05361	656082	8.54798e+06	50356.2						2.70207	88.0795		2.70207	10.6442
3.05551	657038	8.57065e+06	50369.5						2.70397	88.2558		2.70397	10.7854
3.05741	657996	8.59338e+06	50382.8						2.70587	88.4303		2.70587	10.9282
3.05931	658955	8.61617e+06	50396.1						2.70777	88.6032		2.70777	11.0725
3.06121	659915	8.63902e+06	50409.4						2.70967	88.7744		2.70967	11.2184
3.06311	660876	8.66193e+06	50422.7						2.71157	88.9438		2.71157	11.3658
3.06501	661840	8.6849e+06	50436						2.71347	89.1116		2.71347	11.5148
3.06691	662804	8.70793e+06	50449.3						2.71537	89.2777		2.71537	11.6655
3.06881	663770	8.73102e+06	50462.6						2.71727	89.4421		2.71727	11.8177
3.07071	664737	8.75418e+06	50476						2.71917	89.6048		2.71917	11.9715
3.07261	665706	8.77739e+06	50489.3						2.72107	89.7658		2.72107	12.1269
3.07451	666676	8.80067e+06	50502.6						2.72297	89.9251		2.72297	12.284
3.07641	667647	8.82401e+06	50515.9						2.72487	90.0827		2.72487	12.4427
3.07831	668620	8.84741e+06	50529.3						2.72677	90.2387		2.72677	12.6031
3.08021	669594	8.87087e+06	50542.6						2.72867	90.393		2.72867	12.7651
3.08211	670570	8.89439e+06	50555.9						2.73057	90.5457		2.73057	12.9288
3.08401	671547	8.91798e+06	50569.3						2.73247	90.6966		2.73247	13.0942
3.08591	672526	8.94163e+06	50582.6						2.73437	90.8459		2.73437	13.2613
3.08781	673506	8.96534e+06	50596						2.73627	90.9936		2.73627	13.43
3.08971	674487	8.98912e+06	50609.3						2.73817	91.1396		2.73817	13.6005
3.09161	675470	9.01296e+06	50622.7						2.74007	91.2839		2.74007	13.7726
3.09351	676455	9.03686e+06	50636						2.74197	91.4266		2.74197	13.9465
3.09541	677440	9.06082e+06	50649.4						2.74387	91.5677		2.74387	14.1221
3.09731	678427	9.08485e+06	50662.8						2.74577	91.7072		2.74577	14.2995
3.09921	679416	9.10895e+06	50676.1						2.74767	91.845		2.74767	14.4786
3.10111	680406	9.1331e+06	50689.5						2.74957	91.9812		2.74957	14.6594
3.10301	681398	9.15732e+06	50702.9						2.75148	92.1158		2.75148	14.842
3.10491	682391	9.18161e+06	50716.3						2.75338	92.2487		2.75338	15.0264
3.10681	683385	9.20596e+06	50729.6						2.75528	92.3801		2.75528	15.2125
3.10871	684381	9.23037e+06	50743						2.75718	92.5099		2.75718	15.4005
3.11061	685378	9.25485e+06	50756.4						2.75908	92.6381		2.75908	15.5902
3.11251	686377	9.2794e+06	50769.8						2.76098	92.7648		2.76098	15.7817
3.11441	687377	9.304e+06	50783.2						2.76288	92.8898		2.76288	15.975
3.11631	688379	9.32868e+06	50796.6						2.76478	93.0133		2.76478	16.1702
3.11821	689382	9.35342e+06	50810						2.76668	93.1352		2.76668	16.3671
3.12011	690386	9.37822e+06	50823.4						2.76858	93.2556		2.76858	16.5659
3.12201	691392	9.4031e+06	50836.8						2.77048	93.3745		2.77048	16.7665
3.12391	692400	9.42803e+06	50850.2						2.77238	93.4918		2.77238	16.9689
3.12581	693409	9.45304e+06	50863.6						2.77428	93.6076		2.77428	17.1732
3.12771	694419	9.47811e+06	50877.1						2.77618	93.7219		2.77618	17.3793
3.12961	695431	9503242	50890.5						2.77808	93.8347		2.77808	17.5872
3.13151	696445	9.52845e+06	50903.9						2.77998	93.9459		2.77998	17.7971
3.13341	697459	9.55371e+06	50917.3						2.78188	94.0557		2.78188	18.0087
3.13531	698476	9.57905e+06	50930.8						2.78378	94.1641		2.78378	18.2223
3.13721	699494	9.60446e+06	50944.2						2.78568	94.2709		2.78568	18.4377
3.13911	700513	9.62993e+06	50957.6						2.78758	94.3763		2.78758	18.655
3.14101	701534	9.65547e+06	50971.1						2.78948	94.4802		2.78948	18.8741
3.14291	702556	9.68107e+06	50984.5						2.79138	94.5827		2.79138	19.0952
3.14481	703580	9.70675e+06	50998						2.79328	94.6838		2.79328	19.3181
3.14671	704605	9.73249e+06	51011.4						2.79518	94.7835		2.79518	19.5429
3.14861	705632	9.7583e+06	51024.9						2.79708	94.8817		2.79708	19.7696
3.15052	706660	9.78418e+06	51038.3						2.79898	94.9785		2.79898	19.9982
3.15242	707690	9.81013e+06	51051.8						2.80088	95.074		2.80088	20.2287
3.15432	708721	9.83615e+06	51065.2						2.80278	95.1681		2.80278	20.4611
3.15622	709754	9.86224e+06	51078.7						2.80468	95.2608		2.80468	20.6954
3.15812	710788	9.88839e+06	51092.2						2.80658	95.3521		2.80658	20.9316
3.16002	711824	9.91462e+06	51105.7						2.80848	95.4421		2.80848	21.1696
3.16192	712861	9.94091e+06	51119.1						2.81038	95.5308		2.81038	21.4096
3.16382	713900	9.96728e+06	51132.6						2.81228	95.6181		2.81228	21.6515
3.16572	714940	9.99371e+06	51146.1						2.81418	95.7042		2.81418	21.8953
3.16762	715982	1.00202e+07	51159.6						2.81608	95.7889		2.81608	22.141
3.16952	717025	1.00468e+07	51173.1						2.81798	95.8723		2.81798	22.3886
3.17142	718070	1.00734e+07	51186.6						2.81988	95.9545		2.81988	22.6381
3.17332	719116	1.01002e+07	51200.1						2.82178	96.0354		2.82178	22.8895
3.17522	720164	1.01269e+07	51213.6						2.82368	96.115		2.82368	23.1428
3.17712	721214	10153798	51227.1						2.82558	96.1934		2.82558	23.398
3.17902	722265	1.01807e+07	51240.6						2.82748	96.2705		2.82748	23.6551
3.18092	723317	1.02077e+07	51254.1						2.82938	96.3464		2.82938	23.9141
3.18282	724371	1.02348e+07	51267.6						2.83128	96.4211		2.83128	24.175
3.18472	725427	1.02619e+07	51281.1						2.83318	96.4947		2.83318	24.4378
3.18662	726484	1.02892e+07	51294.6						2.83508	96.567		2.83508	24.7024
3.18852	727543	10316451	51308.2						2.83698	96.6381		2.83698	24.969
3.19042	728603	1.03438e+07	51321.7						2.83888	96.7081		2.83888	25.2374
3.19232	729664	10371246	51335.2						2.84078	96.777		2.84078	25.5077
3.19422	730728	1.03988e+07	51348.8						2.84268	96.8447		2.84268	25.7799
3.19612	731793	1.04263e+07	51362.3						2.84458	96.9112		2.84458	26.0539
3.19802	732859	10453985	51375.8						2.84648	96.9767		2.84648	26.3299
3.19992	733927	1.04817e+07	51389.4						2.84838	97.041		2.84838	26.6076
3.20182	734996	10509511	51402.9						2.85029	97.1043		2.85029	26.8872
3.20372	736067	1.05374e+07	51416.5						2.85219	97.1664		2.85219	27.1687
3.20562	737140	1.05653e+07	51430						2.85409	97.2276		2.85409	27.452
3.20752	738214	1.05934e+07	51443.6						2.85599	97.2876		2.85599	27.7371
3.20942	739290	1.06214e+07	51457.1						2.85789	97.3466		2.85789	28.0241
3.21132	740367	1.06496e+07	51470.7						2.85979	97.4046		2.85979	28.3128
3.21322	741446	10677866	51484.3						2.86169	97.4615		2.86169	28.6034
3.21512	742526	1.07062e+07	51497.9						2.86359	97.5175		2.86359	28.8958
3.21702	743609	1.07346e+07	51511.4						2.86549	97.5724		2.86549	29.1899
3.21892	744692	1.07631e+07	51525						2.86739	97.6264		2.86739	29.4859
3.22082	745777	1.07916e+07	51538.6						2.86929	97.6794		2.86929	29.7836
3.22272	746864	1.08202e+07	51552.2						2.87119	97.7314		2.87119	30.083
3.22462	747952	1.08489e+07	51565.8						2.87309	97.7825		2.87309	30.3843
3.22652	749042	1.08777e+07	51579.3						2.87499	97.8326		2.87499	30.6872
3.22842	750134	1.09065e+07	51592.9						2.87689	97.8818		2.87689	30.9919
3.23032	751227	1.09355e+07	51606.5						2.87879	97.9301		2.87879	31.2983
3.23222	752322	1.09645e+07	51620.1						2.88069	97.9775		2.88069	31.6064
3.23412	753418	1.09936e+07	51633.7						2.88259	98.0241		2.88259	31.9162
3.23602	754516	1.10227e+07	51647.3						2.88449	98.0697		2.88449	32.2277
3.23792	755615	1.1052e+07	51661						2.88639	98.1145		2.88639	32.5409
3.23982	756716	1.10813e+07	51674.6						2.88829	98.1584		2.88829	32.8557
3.24172	757819	1.11107e+07	51688.2						2.89019	98.2015		2.89019	33.1721
3.24362	758923	1.11401e+07	51701.8						2.89209	98.2437		2.89209	33.4902
3.24552	760029	11169671	51715.4						2.89399	98.2851		2.89399	33.8099
3.24742	761137	1.11993e+07	51729.1						2.89589	98.3257		2.89589	34.1312
3.24932	762246	1.1229e+07	51742.7						2.89779	98.3655		2.89779	34.454
3.25123	763357	1.12588e+07	51756.3						2.89969	98.4046		2.89969	34.7785
3.25313	764469	11288646	51770						2.90159	98.4428		2.90159	35.1044
3.25503	765583	1.13186e+07	51783.6						2.90349	98.4803		2.90349	35.4319
3.25693	766699	1.13486e+07	51797.3						2.90539	98.5171		2.90539	35.7609
3.25883	767816	1.13787e+07	51810.9						2.90729	98.5531		2.90729	36.0914
3.26073	768935	11408889	51824.6						2.90919	98.5883		2.90919	36.4234
3.26263	770055	1.14391e+07	51838.2						2.91109	98.6229		2.91109	36.7569
3.26453	771177	1.14695e+07	51851.9						2.91299	98.6567		2.91299	37.0917
3.26643	772301	1.14999e+07	51865.5						2.91489	98.6899		2.91489	37.428
3.26833	773426	1.15304e+07	51879.2						2.91679	98.7223		2.91679	37.7657
3.27023	774554	1.1561e+07	51892.9						2.91869	98.7541		2.91869	38.1048
3.27213	775682	1.15917e+07	51906.5						2.92059	98.7853		2.92059	38.4453
3.27403	776813	1.16224e+07	51920.2						2.92249	98.8157		2.92249	38.787
3.27593	777945	1.16532e+07	51933.9						2.92439	98.8455		2.92439	39.1301
3.27783	779078	1.16841e+07	51947.6						2.92629	98.8747		2.92629	39.4745
3.27973	780213	1.17151e+07	51961.2						2.92819	98.9033		2.92819	39.8202
3.28163	781350	1.17462e+07	51974.9						2.93009	98.9312		2.93009	40.1671
3.28353	782489	1.17774e+07	51988.6						2.93199	98.9586		2.93199	40.5153
3.28543	783629	1.18086e+07	52002.3						2.93389	98.9853		2.93389	40.8646
3.28733	784771	1.18399e+07	52016						2.93579	99.0115		2.93579	41.2151
3.28923	785915	1.18713e+07	52029.7						2.93769	99.0371		2.93769	41.5668
3.29113	787060	1.19028e+07	52043.4						2.93959	99.0621		2.93959	41.9197
3.29303	788207	1.19344e+07	52057.1						2.94149	99.0866		2.94149	42.2736
3.29493	789355	1.1966e+07	52070.9						2.94339	99.1105		2.94339	42.6286
3.29683	790506	1.19978e+07	52084.6						2.94529	99.1339		2.94529	42.9847
3.29873	791658	1.20296e+07	52098.3						2.94719	99.1568		2.94719	43.3418
3.30063	792811	1.20615e+07	52112						2.94909	99.1792		2.94909	43.6999
3.30253	793966	1.20935e+07	52125.7						2.951	99.201		2.951	44.059
3.30443	795123	1.21256e+07	52139.5						2.9529	99.2223		2.9529	44.4191
3.30633	796282	1.21577e+07	52153.2						2.9548	99.2432		2.9548	44.78
3.30823	797442	1.219e+07	52166.9						2.9567	99.2636		2.9567	45.1419
3.31013	798604	1.22223e+07	52180.7						2.9586	99.279		2.9586	45.4325
3.31203	799768	1.22547e+07	52194.4						2.9605	99.2786		2.9605	45.4719
3.31393	800934	1.22873e+07	52208.2						2.9624	99.2783		2.9624	45.5113
3.31583	802101	1.23198e+07	52221.9						2.9643	99.2779		2.9643	45.5507
3.31773	803270	12352520	52235.7						2.9662	99.2775		2.9662	45.59
3.31963	804440	1.23853e+07	52249.4						2.9681	99.2772		2.9681	45.6293
3.32153	805612	1.24181e+07	52263.2						2.97	99.2768		2.97	45.6686
3.32343	806786	1.24511e+07	52276.9						2.9719	99.2764		2.9719	45.7078
3.32533	807962	1.24841e+07	52290.7						2.9738	99.2761		2.9738	45.747
3.32723	809139	1.25172e+07	52304.5						2.9757	99.2757		2.9757	45.7862
3.32913	810318	1.25504e+07	52318.2						2.9776	99.2753		2.9776	45.8254
3.33103	811499	1.25837e+07	52332						2.9795	99.275		2.9795	45.8645
3.33293	812682	12617087	52345.8						2.9814	99.2746		2.9814	45.9036
3.33483	813866	1.26506e+07	52359.6						2.9833	99.2742		2.9833	45.9426
3.33673	815052	12684110	52373.4						2.9852	99.2739		2.9852	45.9816
3.33863	816240	1.27178e+07	52387.2						2.9871	99.2735		2.9871	46.0206
3.34053	817429	1.27515e+07	52401						2.989	99.2731		2.989	46.0596
3.34243	818620	12785313	52414.8						2.9909	99.2728		2.9909	46.0985
3.34433	819813	1.28192e+07	52428.6						2.9928	99.2724		2.9928	46.1374
3.34623	821008	1.28532e+07	52442.4						2.9947	99.272		2.9947	46.1762
3.34813	822204	1.28873e+07	52456.2						2.9966	99.2717		2.9966	46.2151
3.35004	823402	1.29215e+07	52470						2.9985	99.2713		2.9985	46.2538
3.35194	824602	1.29558e+07	52483.8						3.0004	99.2709		3.0004	46.2926
3.35384	825804	1.29901e+07	52497.6						3.0023	99.2706		3.0023	46.3313
3.35574	827007	1.30246e+07	52511.4						3.0042	99.2702		3.0042	46.37
3.35764	828212	1.30592e+07	52525.3						3.0061	99.2698		3.0061	46.4087
3.35954	829419	1.30938e+07	52539.1						3.008	99.2695		3.008	46.4473
3.36144	830628	1.31285e+07	52552.9						3.0099	99.2691		3.0099	46.4859
3.36334	831838	1.31634e+07	52566.8						3.0118	99.2687		3.0118	46.5245
3.36524	833050	1.31983e+07	52580.6						3.0137	99.2684		3.0137	46.563
3.36714	834264	1.32333e+07	52594.4						3.0156	99.268		3.0156	46.6015
3.36904	835480	1.32684e+07	52608.3						3.0175	99.2676		3.0175	46.64
3.37094	836697	13303577	52622.1						3.0194	99.2673		3.0194	46.6784
3.37284	837917	1.33389e+07	52636						3.0213	99.2669		3.0213	46.7168
3.37474	839138	1.33742e+07	52649.8						3.0232	99.2666		3.0232	46.7552
3.37664	840360	1.34097e+07	52663.7						3.0251	99.2662		3.0251	46.7936
3.37854	841585	1.34453e+07	52677.6						3.027	99.2658		3.027	46.8319
3.38044	842811	1.3481e+07	52691.4						3.0289	99.2655		3.0289	46.8702
3.38234	844040	1.35167e+07	52705.3						3.0308	99.2651		3.0308	46.9084
3.38424	845269	1.35526e+07	52719.2						3.0327	99.2647		3.0327	46.9466
3.38614	846501	1.35885e+07	52733						3.0346	99.2644		3.0346	46.9848
3.38804	847735	1.36246e+07	52746.9						3.0365	99.264		3.0365	47.023
3.38994	848970	1.36607e+07	52760.8						3.0384	99.2636		3.0384	47.0611
3.39184	850207	1.36969e+07	52774.7						3.0403	99.2633		3.0403	47.0992
3.39374	851446	1.37333e+07	52788.6						3.0422	99.2629		3.0422	47.1372
3.39564	852687	1.37697e+07	52802.5						3.0441	99.2625		3.0441	47.1752
3.39754	853929	1.38062e+07	52816.4						3.046	99.2622		3.046	47.2132
3.39944	855174	1.38429e+07	52830.3						3.0479	99.2618		3.0479	47.2512
3.40134	856420	1.38796e+07	52844.2						3.0498	99.2615		3.0498	47.2891
3.40324	857668	13916400	52858.1						3.05171	99.2611		3.05171	47.327
3.40514	858918	1.39533e+07	52872						3.05361	99.2607		3.05361	47.3649
3.40704	860169	1.39903e+07	52885.9						3.05551	99.2604		3.05551	47.4027
3.40894	861423	14027441	52899.8						3.05741	99.26		3.05741	47.4405
3.41084	862678	1.40647e+07	52913.7						3.05931	99.2596		3.05931	47.4783
3.41274	863935	1.4102e+07	52927.7						3.06121	99.2593		3.06121	47.516
3.41464	865194	1.41394e+07	52941.6						3.06311	99.2589		3.06311	47.5537
3.41654	866455	1.41769e+07	52955.5						3.06501	99.2586		3.06501	47.5914
3.41844	867717	1.42145e+07	52969.5						3.06691	99.2582		3.06691	47.629
3.42034	868982	1.42522e+07	52983.4						3.06881	99.2578		3.06881	47.6666
3.42224	870248	1.429e+07	52997.3						3.07071	99.2575		3.07071	47.7042
3.42414	871516	1.43279e+07	53011.3						3.07261	99.2571		3.07261	47.7417
3.42604	872786	1.43659e+07	53025.2						3.07451	99.2567		3.07451	47.7792
3.42794	874058	1.4404e+07	53039.2						3.07641	99.2564		3.07641	47.8167
3.42984	875332	1.44422e+07	53053.1						3.07831	99.256		3.07831	47.8542
3.43174	876607	1.44805e+07	53067.1						3.08021	99.2557		3.08021	47.8916
3.43364	877885	1.4519e+07	53081.1						3.08211	99.2553		3.08211	47.929
3.43554	879164	14557469	53095						3.08401	99.2549		3.08401	47.9663
3.43744	880445	1.45961e+07	53109						3.08591	99.2546		3.08591	48.0036
3.43934	881728	1.46348e+07	53123						3.08781	99.2542		3.08781	48.0409
3.44124	883013	14673628	53136.9						3.08971	99.2538		3.08971	48.0782
3.44314	884300	1.47126e+07	53150.9						3.09161	99.2535		3.09161	48.1154
3.44504	885588	1.47516e+07	53164.9						3.09351	99.2531		3.09351	48.1526
3.44694	886879	1.47907e+07	53178.9						3.09541	99.2528		3.09541	48.1897
3.44884	888171	1.483e+07	53192.9						3.09731	99.2524		3.09731	48.2269
3.45075	889465	14869291	53206.9						3.09921	99.252		3.09921	48.264
3.45265	890761	1.49087e+07	53220.9						3.10111	99.2517		3.10111	48.301
3.45455	892060	1.49483e+07	53234.9						3.10301	99.2513		3.10301	48.338
3.45645	893359	1.49879e+07	53248.9						3.10491	99.251		3.10491	48.375
3.45835	894661	1.50277e+07	53262.9						3.10681	99.2506		3.10681	48.412
3.46025	896704	15044928	53445.1						3.10871	99.2502		3.10871	48.4489
3.46215	898845	15059306	53649.4						3.11061	99.2499		3.11061	48.4859
3.46405	900992	1.50737e+07	53854.5						3.11251	99.2495		3.11251	48.5227
3.46595	903144	1.50881e+07	54060.4						3.11441	99.2492		3.11441	48.5596
3.46785	905301	1.51025e+07	54267						3.11631	99.2488		3.11631	48.5964
3.46975	907463	1.5117e+07	54474.5						3.11821	99.2484		3.11821	48.6331
3.47165	909630	1.51314e+07	54682.7						3.12011	99.2481		3.12011	48.6699
3.47355	911802	1.51459e+07	54891.7						3.12201	99.2477		3.12201	48.7066
3.47545	913979	1.51603e+07	55101.6						3.12391	99.2474		3.12391	48.7433
3.47735	916162	1.51748e+07	55312.2						3.12581	99.247		3.12581	48.7799
3.47925	918350	1.51893e+07	55523.6						3.12771	99.2466		3.12771	48.8166
3.48115	920543	15203849	55735.9						3.12961	99.2463		3.12961	48.8531
3.48305	922742	1.52184e+07	55948.9						3.13151	99.2459		3.13151	48.8897
3.48495	924945	1.52329e+07	56162.8						3.13341	99.2456		3.13341	48.9262
3.48685	927154	1.52475e+07	56377.5						3.13531	99.2452		3.13531	48.9627
3.48875	929368	1.52621e+07	56593						3.13721	99.2448		3.13721	48.9992
3.49065	931588	1.52766e+07	56809.3						3.13911	99.2445		3.13911	49.0356
3.49255	933812	15291244	57026.5						3.14101	99.2441		3.14101	49.072
3.49445	936043	1.53059e+07	57244.5						3.14291	99.2438		3.14291	49.1084
3.49635	938278	1.53205e+07	57463.3						3.14481	99.2434		3.14481	49.1447
3.49825	940519	1.53351e+07	57682.9						3.14671	99.243		3.14671	49.181
3.50015	942765	1.53498e+07	57903.4						3.14861	99.2427		3.14861	49.2173
3.50205	945016	1.53645e+07	58124.8						3.15052	99.2423		3.15052	49.2535
3.50395	947273	1.53791e+07	58346.9						3.15242	99.242		3.15242	49.2897
3.50585	949535	1.53938e+07	58570						3.15432	99.2416		3.15432	49.3259
3.50775	951803	1.54086e+07	58793.9						3.15622	99.2413		3.15622	49.362
3.50965	954076	15423285	59018.6						3.15812	99.2409		3.15812	49.3981
3.51155	956354	1.5438e+07	59244.2						3.16002	99.2405		3.16002	49.4342
3.51345	958638	1.54528e+07	59470.7						3.16192	99.2402		3.16192	49.4702
3.51535	960928	1.54676e+07	59698						3.16382	99.2398		3.16382	49.5063
3.51725	963222	1.54823e+07	59926.2						3.16572	99.2395		3.16572	49.5422
3.51915	965523	1.54971e+07	60155.2						3.16762	99.2391		3.16762	49.5782
3.52105	967828	1.55119e+07	60385.2						3.16952	99.2388		3.16952	49.6141
3.52295	970140	1.55268e+07	60616						3.17142	99.2384		3.17142	49.65
3.52485	972457	1.55416e+07	60847.7						3.17332	99.238		3.17332	49.6859
3.52675	974779	1.55565e+07	61080.3						3.17522	99.2377		3.17522	49.7217
3.52865	977107	1.55713e+07	61313.8						3.17712	99.2373		3.17712	49.7575
3.53055	979440	1.55862e+07	61548.1						3.17902	99.237		3.17902	49.7933
3.53245	981779	1.56011e+07	61783.4						3.18092	99.2366		3.18092	49.829
3.53435	984124	1.5616e+07	62019.6						3.18282	99.2363		3.18282	49.8647
3.53625	986474	1.5631e+07	62256.6						3.18472	99.2359		3.18472	49.9004
3.53815	988830	15645908	62494.6						3.18662	99.2355		3.18662	49.936
3.54005	991191	15660864	62733.5						3.18852	99.2352		3.18852	49.9716
3.54195	993558	1.56758e+07	62973.3						3.19042	99.2348		3.19042	50.0072
3.54385	995931	1.56908e+07	63214						3.19232	99.2345		3.19232	50.0427
3.54575	998310	1.57058e+07	63455.6						3.19422	99.2341		3.19422	50.0782
3.54765	1.00069e+06	15720832	63698.1						3.19612	99.2338		3.19612	50.1137
3.54955	1.00308e+06	15735860	63941.6						3.19802	99.2334		3.19802	50.1492
3.55146	1.00548e+06	1.57509e+07	64186						3.19992	99.2331		3.19992	50.1846
3.55336	1.00788e+06	1.5766e+07	64431.4						3.20182	99.2327		3.20182	50.22
3.55526	1.01029e+06	1.5781e+07	64677.7						3.20372	99.2323		3.20372	50.2553
3.55716	1.0127e+06	15796117	64924.9						3.20562	99.232		3.20562	50.2906
3.55906	1.01512e+06	1.58112e+07	65173						3.20752	99.2316		3.20752	50.3259
3.56096	1.01754e+06	1.58263e+07	65422.2						3.20942	99.2313		3.20942	50.3612
3.56286	1.01997e+06	1.58415e+07	65672.2						3.21132	99.2309		3.21132	50.3964
3.56476	1.02241e+06	1.58566e+07	65923.2						3.21322	99.2306		3.21322	50.4316
3.56666	1.02485e+06	15871765	66175.2						3.21512	99.2302		3.21512	50.4668
3.56856	1.0273e+06	1.58869e+07	66428.2						3.21702	99.2299		3.21702	50.5019
3.57046	1.02975e+06	1.59021e+07	66682.1						3.21892	99.2295		3.21892	50.537
3.57236	1.03221e+06	1.59173e+07	66936.9						3.22082	99.2291		3.22082	50.5721
3.57426	1.03467e+06	1.59325e+07	67192.8						3.22272	99.2288		3.22272	50.6072
3.57616	1.03715e+06	1.59478e+07	67449.6						3.22462	99.2284		3.22462	50.6422
3.57806	1.03962e+06	15963024	67707.4						3.22652	99.2281		3.22652	50.6771
3.57996	1.04211e+06	1.59783e+07	67966.2						3.22842	99.2277		3.22842	50.7121
3.58186	1.04459e+06	1.59936e+07	68226						3.23032	99.2274		3.23032	50.747
3.58376	1.04709e+06	1.60089e+07	68486.8						3.23222	99.227		3.23222	50.7819
3.58566	1.04959e+06	1.60242e+07	68748.6						3.23412	99.2267		3.23412	50.8168
3.58756	1.0521e+06	1.60395e+07	69011.3						3.23602	99.2263		3.23602	50.8516
3.58946	1.05461e+06	1.60548e+07	69275.1						3.23792	99.226		3.23792	50.8864
3.59136	1.05713e+06	1.60702e+07	69539.9						3.23982	99.2256		3.23982	50.9211
3.59326	1.05965e+06	1.60855e+07	69805.7						3.24172	99.2252		3.24172	50.9559
3.59516	1.06218e+06	1.61009e+07	70072.5						3.24362	99.2249		3.24362	50.9906
3.59706	1.06472e+06	1.61163e+07	70340.4						3.24552	99.2245		3.24552	51.0252
3.59896	1.06726e+06	1.61317e+07	70609.2						3.24742	99.2242		3.24742	51.0599
3.60086	1.06981e+06	1.61471e+07	70879.1						3.24932	99.2238		3.24932	51.0945
3.60276	1.07237e+06	1.61626e+07	71150						3.25123	99.2235		3.25123	51.1291
3.60466	1.07493e+06	16178021	71422						3.25313	99.2231		3.25313	51.1636
3.60656	1.07749e+06	16193489	71694.9						3.25503	99.2228		3.25503	51.1981
3.60846	1.08007e+06	1.6209e+07	71969						3.25693	99.2224		3.25693	51.2326
3.61036	1.08265e+06	1.62245e+07	72244.1						3.25883	99.2221		3.25883	51.2671
3.61226	1.08523e+06	1.624e+07	72520.2						3.26073	99.2217		3.26073	51.3015
3.61416	1.08782e+06	1.62555e+07	72797.4						3.26263	99.2214		3.26263	51.3359
3.61606	1.09042e+06	1.62711e+07	73075.6						3.26453	99.221		3.26453	51.3702
3.61796	1.09302e+06	1.62866e+07	73354.9						3.26643	99.2207		3.26643	51.4046
3.61986	1.09563e+06	1.63022e+07	73635.3						3.26833	99.2203		3.26833	51.4389
3.62176	1.09825e+06	1.63178e+07	73916.7						3.27023	99.22		3.27023	51.4731
3.62366	1.10087e+06	1.63334e+07	74199.3						3.27213	99.2196		3.27213	51.5074
3.62556	1.1035e+06	1.6349e+07	74482.9						3.27403	99.2193		3.27403	51.5416
3.62746	1.10614e+06	16364623	74767.5						3.27593	99.2189		3.27593	51.5757
3.62936	1.10878e+06	1.63803e+07	75053.3						3.27783	99.2185		3.27783	51.6099
3.63126	1.11143e+06	1.63959e+07	75340.2						3.27973	99.2182		3.27973	51.644
3.63316	1.11408e+06	1.64116e+07	75628.1						3.28163	99.2178		3.28163	51.6781
3.63506	1.11674e+06	16427304	75917.2						3.28353	99.2175		3.28353	51.7121
3.63696	1.11941e+06	16443012	76207.3						3.28543	99.2171		3.28543	51.7462
3.63886	1.12208e+06	1.64587e+07	76498.6						3.28733	99.2168		3.28733	51.7801
3.64076	1.12476e+06	1.64745e+07	76791						3.28923	99.2164		3.28923	51.8141
3.64266	1.12745e+06	1.64902e+07	77084.5						3.29113	99.2161		3.29113	51.848
3.64456	1.13014e+06	1.6506e+07	77379.1						3.29303	99.2157		3.29303	51.8819
3.64646	1.13284e+06	1.65218e+07	77674.9						3.29493	99.2154		3.29493	51.9158
3.64836	1.13555e+06	16537578	77971.7						3.29683	99.215		3.29683	51.9496
3.65027	1.13826e+06	1.65534e+07	78269.8						3.29873	99.2147		3.29873	51.9834
3.65217	1.14098e+06	1.65692e+07	78568.9						3.30063	99.2143		3.30063	52.0172
3.65407	1.1437e+06	1.65851e+07	78869.2						3.30253	99.214		3.30253	52.051
3.65597	1.14643e+06	1.66009e+07	79170.6						3.30443	99.2136		3.30443	52.0847
3.65787	1.14917e+06	1.66168e+07	79473.2						3.30633	99.2133		3.30633	52.1184
3.65977	1.15191e+06	1.66327e+07	79777						3.30823	99.2129		3.30823	52.152
3.66167	1.15466e+06	1.66486e+07	80081.9						3.31013	99.2126		3.31013	52.1856
3.66357	1.15742e+06	1.66645e+07	80388						3.31203	99.2122		3.31203	52.2192
3.66547	1.16019e+06	1.66805e+07	80695.2						3.31393	99.2119		3.31393	52.2528
3.66737	1.16296e+06	1.66964e+07	81003.6						3.31583	99.2115		3.31583	52.2863
3.66927	1.16573e+06	1.67124e+07	81313.2						3.31773	99.2112		3.31773	52.3198
3.67117	1.16852e+06	1.67284e+07	81624						3.31963	99.2108		3.31963	52.3533
3.67307	1.17131e+06	1.67444e+07	81936						3.32153	99.2105		3.32153	52.3867
3.67497	1.17411e+06	1.67604e+07	82249.1						3.32343	99.2101		3.32343	52.4201
3.67687	1.17691e+06	1.67764e+07	82563.5						3.32533	99.2098		3.32533	52.4535
3.67877	1.17972e+06	1.67924e+07	82879						3.32723	99.2094		3.32723	52.4869
3.68067	1.18254e+06	1.68085e+07	83195.8						3.32913	99.2091		3.32913	52.5202
3.68257	1.18536e+06	1.68246e+07	83513.7						3.33103	99.2087		3.33103	52.5535
3.68447	1.18819e+06	1.68407e+07	83832.9						3.33293	99.2084		3.33293	52.5867
3.68637	1.19103e+06	1.68568e+07	84153.3						3.33483	99.208		3.33483	52.62
3.68827	1.19387e+06	1.68729e+07	84475						3.33673	99.2077		3.33673	52.6532
3.69017	1.19673e+06	1.6889e+07	84797.8						3.33863	99.2073		3.33863	52.6863
3.69207	1.19958e+06	1.69052e+07	85121.9						3.34053	99.207		3.34053	52.7195
3.69397	1.20245e+06	16921351	85447.2						3.34243	99.2066		3.34243	52.7526
3.69587	1.20532e+06	1.69375e+07	85773.8						3.34433	99.2063		3.34433	52.7857
3.69777	1.2082e+06	1.69537e+07	86101.6						3.34623	99.206		3.34623	52.8187
3.69967	1.21108e+06	1.69699e+07	86430.7						3.34813	99.2056		3.34813	52.8517
3.70157	1.21398e+06	1.69862e+07	86761						3.35004	99.2053		3.35004	52.8847
3.70347	1.21688e+06	1.70024e+07	87092.6						3.35194	99.2049		3.35194	52.9177
3.70537	1.21978e+06	1.70187e+07	87425.5						3.35384	99.2046		3.35384	52.9506
3.70727	1.22269e+06	1.7035e+07	87759.6						3.35574	99.2042		3.35574	52.9835
3.70917	1.22561e+06	1.70513e+07	88095						3.35764	99.2039		3.35764	53.0164
3.71107	1.22854e+06	1.70676e+07	88431.7						3.35954	99.2035		3.35954	53.0492
3.71297	1.23148e+06	1.70839e+07	88769.6						3.36144	99.2032		3.36144	53.082
3.71487	1.23442e+06	1.71002e+07	89108.9						3.36334	99.2028		3.36334	53.1148
3.71677	1.23736e+06	1.71166e+07	89449.5						3.36524	99.2025		3.36524	53.1475
3.71867	1.24032e+06	1.7133e+07	89791.3						3.36714	99.2021		3.36714	53.1802
3.72057	1243281	1.71493e+07	90134.5						3.36904	99.2018		3.36904	53.2129
3.72247	1.24625e+06	1.71658e+07	90479						3.37094	99.2014		3.37094	53.2456
3.72437	1.24923e+06	1.71822e+07	90824.8						3.37284	99.2011		3.37284	53.2782
3.72627	1.25221e+06	1.71986e+07	91171.9						3.37474	99.2007		3.37474	53.3108
3.72817	1.2552e+06	1.72151e+07	91520.3						3.37664	99.2004		3.37664	53.3434
3.73007	1.2582e+06	1.72315e+07	91870.1						3.37854	99.2		3.37854	53.3759
3.73197	1.2612e+06	1.7248e+07	92221.2						3.38044	99.1997		3.38044	53.4084
3.73387	1.26421e+06	1.72645e+07	92573.6						3.38234	99.1994		3.38234	53.4409
3.73577	1.26723e+06	17281019	92927.4						3.38424	99.199		3.38424	53.4733
3.73767	1.27026e+06	1.72975e+07	93282.6						3.38614	99.1987		3.38614	53.5058
3.73957	1.27329e+06	1.73141e+07	93639.1						3.38804	99.1983		3.38804	53.5381
3.74147	1.27633e+06	1.73307e+07	93996.9						3.38994	99.198		3.38994	53.5705
3.74337	1.27938e+06	1.73472e+07	94356.2						3.39184	99.1976		3.39184	53.6028
3.74527	1.28244e+06	17363830	94716.8						3.39374	99.1973		3.39374	53.6351
3.74717	1.2855e+06	1.73804e+07	95078.7						3.39564	99.1969		3.39564	53.6674
3.74907	1.28857e+06	1.73971e+07	95442.1						3.39754	99.1966		3.39754	53.6996
3.75098	1.29165e+06	1.74137e+07	95806.8						3.39944	99.1962		3.39944	53.7318
3.75288	1.29473e+06	1.74304e+07	96173						3.40134	99.1959		3.40134	53.764
3.75478	1.29782e+06	1.7447e+07	96540.5						3.40324	99.1956		3.40324	53.7962
3.75668	1.30092e+06	1.74637e+07	96909.5						3.40514	99.1952		3.40514	53.8283
3.75858	1.30403e+06	1.74804e+07	97279.8						3.40704	99.1949		3.40704	53.8604
3.76048	1.30714e+06	1.74972e+07	97651.6						3.40894	99.1945		3.40894	53.8924
3.76238	1.31027e+06	1.75139e+07	98024.8						3.41084	99.1942		3.41084	53.9245
3.76428	1.31339e+06	1.75307e+07	98399.4						3.41274	99.1938		3.41274	53.9565
3.76618	1.31653e+06	1.75474e+07	98775.5						3.41464	99.1935		3.41464	53.9884
3.76808	1.31968e+06	1.75642e+07	99152.9						3.41654	99.1931		3.41654	54.0204
3.76998	1322827	1.7581e+07	99531.9						3.41844	99.1928		3.41844	54.0523
3.77188	1.32599e+06	1.75978e+07	99912.2						3.42034	99.1924		3.42034	54.0842
3.77378	1.32915e+06	17614670	100294						3.42224	99.1921		3.42224	54.116
3.77568	1.33233e+06	1.76315e+07	100677						3.42414	99.1918		3.42414	54.1479
3.77758	1.33551e+06	1.76484e+07	101062						3.42604	99.1914		3.42604	54.1797
3.77948	1.3387e+06	1.76653e+07	101448						3.42794	99.1911		3.42794	54.2114
3.78138	1.34189e+06	1.76822e+07	101836						3.42984	99.1907		3.42984	54.2432
3.78328	1.3451e+06	1.76991e+07	102225						3.43174	99.1904		3.43174	54.2749
3.78518	1.34831e+06	1.7716e+07	102616						3.43364	99.19		3.43364	54.3065
3.78708	1.35153e+06	1.7733e+07	103008						3.43554	99.1897		3.43554	54.3382
3.78898	1.35476e+06	1.77499e+07	103402						3.43744	99.1894		3.43744	54.3698
3.79088	1.35799e+06	1.77669e+07	103797						3.43934	99.189		3.43934	54.4014
3.79278	1.36124e+06	1.77839e+07	104193						3.44124	99.1887		3.44124	54.433
3.79468	1.36449e+06	1.78009e+07	104592						3.44314	99.1883		3.44314	54.4645
3.79658	1.36775e+06	1.7818e+07	104991						3.44504	99.188		3.44504	54.496
3.79848	1.37101e+06	1.7835e+07	105393						3.44694	99.1876		3.44694	54.5275
3.80038	1.37429e+06	1.78521e+07	105795						3.44884	99.1873		3.44884	54.5589
3.80228	1.37757e+06	17869162	106200						3.45075	99.187		3.45075	54.5903
3.80418	1.38086e+06	1.78863e+07	106605						3.45265	99.1866		3.45265	54.6217
3.80608	1.38416e+06	1.79034e+07	107013						3.45455	99.1863		3.45455	54.6531
3.80798	1.38746e+06	1.79205e+07	107422						3.45645	99.1859		3.45645	54.6844
3.80988	1.39078e+06	1.79377e+07	107832						3.45835	99.1856		3.45835	54.7157
3.81178	1.3941e+06	1.79548e+07	108244						3.46025	99.1902		3.46025	54.7696
3.81368	1.39743e+06	1.7972e+07	108658						3.46215	99.1955		3.46215	54.8265
3.81558	1.40076e+06	17989190	109073						3.46405	99.2008		3.46405	54.8834
3.81748	1.40411e+06	1.80064e+07	109490						3.46595	99.206		3.46595	54.9403
3.81938	1.40746e+06	1.80236e+07	109908						3.46785	99.2112		3.46785	54.9973
3.82128	1.41082e+06	18040879	110329						3.46975	99.2163		3.46975	55.0544
3.82318	1.41419e+06	18058142	110750						3.47165	99.2215		3.47165	55.1114
3.82508	1.41757e+06	1.80754e+07	111173						3.47355	99.2266		3.47355	55.1686
3.82698	1.42096e+06	1.80927e+07	111598						3.47545	99.2317		3.47545	55.2257
3.82888	1.42435e+06	1.811e+07	112025						3.47735	99.2367		3.47735	55.283
3.83078	1.42775e+06	1.81274e+07	112453						3.47925	99.2418		3.47925	55.3402
3.83268	1.43116e+06	1.81447e+07	112882						3.48115	99.2468		3.48115	55.3975
3.83458	1.43458e+06	1.81621e+07	113314						3.48305	99.2518		3.48305	55.4549
3.83648	1.438e+06	1.81794e+07	113747						3.48495	99.2567		3.48495	55.5123
3.83838	1.44144e+06	1.81968e+07	114182						3.48685	99.2617		3.48685	55.5698
3.84028	1.44488e+06	1.82143e+07	114618						3.48875	99.2666		3.48875	55.6273
3.84218	1.44833e+06	1.82317e+07	115056						3.49065	99.2715		3.49065	55.6848
3.84408	1.45179e+06	1.82491e+07	115495						3.49255	99.2763		3.49255	55.7424
3.84598	1.45526e+06	1.82666e+07	115937						3.49445	99.2812		3.49445	55.8
3.84788	1458732	1.82841e+07	116380						3.49635	99.286		3.49635	55.8577
3.84978	1.46222e+06	1.83016e+07	116825						3.49825	99.2908		3.49825	55.9154
3.85169	1.46571e+06	1.83191e+07	117271						3.50015	99.2956		3.50015	55.9732
3.85359	1.46921e+06	1.83366e+07	117719						3.50205	99.3003		3.50205	56.031
3.85549	1.47272e+06	1.83542e+07	118169						3.50395	99.305		3.50395	56.0889
3.85739	1.47623e+06	18371738	118621						3.50585	99.3097		3.50585	56.1468
3.85929	1479759	1.83893e+07	119074						3.50775	99.3144		3.50775	56.2047
3.86119	1.48329e+06	1.84069e+07	119529						3.50965	99.319		3.50965	56.2627
3.86309	1.48684e+06	1.84245e+07	119986						3.51155	99.3236		3.51155	56.3208
3.86499	1.49039e+06	1.84422e+07	120444						3.51345	99.3282		3.51345	56.3789
3.86689	1.49395e+06	1.84598e+07	120904						3.51535	99.3328		3.51535	56.437
3.86879	1.49751e+06	1.84775e+07	121366						3.51725	99.3374		3.51725	56.4952
3.87069	1.50109e+06	1.84952e+07	121830						3.51915	99.3419		3.51915	56.5534
3.87259	1.50467e+06	1.85129e+07	122296						3.52105	99.3464		3.52105	56.6116
3.87449	1.50827e+06	1.85306e+07	122763						3.52295	99.3509		3.52295	56.6699
3.87639	1.51187e+06	1.85483e+07	123232						3.52485	99.3553		3.52485	56.7283
3.87829	1.51548e+06	1.85661e+07	123703						3.52675	99.3598		3.52675	56.7867
3.88019	1.5191e+06	1.85838e+07	124176						3.52865	99.3642		3.52865	56.8451
3.88209	1.52273e+06	1.86016e+07	124650						3.53055	99.3685		3.53055	56.9036
3.88399	1.52636e+06	1.86194e+07	125126						3.53245	99.3729		3.53245	56.9621
3.88589	1.53001e+06	1.86373e+07	125605						3.53435	99.3772		3.53435	57.0207
3.88779	1.53366e+06	1.86551e+07	126085						3.53625	99.3816		3.53625	57.0793
3.88969	1.53732e+06	1.8673e+07	126566						3.53815	99.3859		3.53815	57.138
3.89159	1.541e+06	18690826	127050						3.54005	99.3901		3.54005	57.1967
3.89349	1.54468e+06	1.87087e+07	127535						3.54195	99.3944		3.54195	57.2554
3.89539	1.54837e+06	1.87266e+07	128023						3.54385	99.3986		3.54385	57.3142
3.89729	1.55206e+06	1.87445e+07	128512						3.54575	99.4028		3.54575	57.3731
3.89919	1.55577e+06	1.87625e+07	129003						3.54765	99.407		3.54765	57.4319
3.90109	1.55948e+06	1.87804e+07	129496						3.54955	99.4111		3.54955	57.4909
3.90299	1.56321e+06	18798426	129991						3.55146	99.4153		3.55146	57.5498
3.90489	1.56694e+06	18816420	130487						3.55336	99.4194		3.55336	57.6088
3.90679	1.57068e+06	1.88344e+07	130986						3.55526	99.4235		3.55526	57.6679
3.90869	1.57444e+06	1.88525e+07	131487						3.55716	99.4275		3.55716	57.727
3.91059	1.57819e+06	1.88705e+07	131989						3.55906	99.4316		3.55906	57.7861
3.91249	1.58196e+06	1.88886e+07	132493						3.56096	99.4356		3.56096	57.8453
3.91439	1.58574e+06	1.89067e+07	133000						3.56286	99.4396		3.56286	57.9045
3.91629	1.58953e+06	1.89247e+07	133508						3.56476	99.4436		3.56476	57.9638
3.91819	1.59332e+06	1.89429e+07	134018						3.56666	99.4475		3.56666	58.0231
3.92009	1.59713e+06	1.8961e+07	134530						3.56856	99.4515		3.56856	58.0824
3.92199	1600944	1.89791e+07	135044						3.57046	99.4554		3.57046	58.1418
3.92389	1.60477e+06	1.89973e+07	135560						3.57236	99.4593		3.57236	58.2012
3.92579	1.6086e+06	1.90155e+07	136078						3.57426	99.4632		3.57426	58.2607
3.92769	1.61244e+06	1.90337e+07	136598						3.57616	99.467		3.57616	58.3202
3.92959	1.61629e+06	19051929	137120						3.57806	99.4708		3.57806	58.3798
3.93149	1.62015e+06	1.90702e+07	137644						3.57996	99.4746		3.57996	58.4394
3.93339	1.62402e+06	1.90884e+07	138170						3.58186	99.4784		3.58186	58.499
3.93529	1.6279e+06	1.91067e+07	138698						3.58376	99.4822		3.58376	58.5587
3.93719	1.63179e+06	1.9125e+07	139228						3.58566	99.4859		3.58566	58.6184
3.93909	1.63568e+06	1.91433e+07	139760						3.58756	99.4897		3.58756	58.6782
3.94099	1.63959e+06	1.91616e+07	140294						3.58946	99.4934		3.58946	58.738
3.94289	1.64351e+06	19179971	140830						3.59136	99.497		3.59136	58.7978
3.94479	1.64743e+06	1.91983e+07	141368						3.59326	99.5007		3.59326	58.8577
3.94669	1.65136e+06	1.92167e+07	141908						3.59516	99.5043		3.59516	58.9176
3.94859	1.65531e+06	1.92351e+07	142450						3.59706	99.508		3.59706	58.9776
3.9505	1.65926e+06	1.92535e+07	142995						3.59896	99.5116		3.59896	59.0376
3.9524	1.66322e+06	1.9272e+07	143541						3.60086	99.5151		3.60086	59.0977
3.9543	1.6672e+06	1.92904e+07	144089						3.60276	99.5187		3.60276	59.1577
3.9562	1.67118e+06	1.93089e+07	144640						3.60466	99.5222		3.60466	59.2179
3.9581	1.67517e+06	1.93274e+07	145193						3.60656	99.5257		3.60656	59.278
3.96	1.67917e+06	1.93459e+07	145747						3.60846	99.5292		3.60846	59.3382
3.9619	1.68318e+06	1.93644e+07	146304						3.61036	99.5327		3.61036	59.3985
3.9638	1.6872e+06	1.93829e+07	146863						3.61226	99.5362		3.61226	59.4588
3.9657	1.69123e+06	19401495	147424						3.61416	99.5396		3.61416	59.5191
3.9676	1.69527e+06	1.94201e+07	147988						3.61606	99.543		3.61606	59.5795
3.9695	1.69932e+06	1.94387e+07	148553						3.61796	99.5464		3.61796	59.6399
3.9714	1.70337e+06	1.94573e+07	149121						3.61986	99.5498		3.61986	59.7003
3.9733	1.70744e+06	1.94759e+07	149690						3.62176	99.5532		3.62176	59.7608
3.9752	1.71152e+06	19494557	150262						3.62366	99.5565		3.62366	59.8213
3.9771	1.71561e+06	1.95132e+07	150836						3.62556	99.5598		3.62556	59.8819
3.979	1.7197e+06	1.95319e+07	151413						3.62746	99.5631		3.62746	59.9425
3.9809	1.72381e+06	1.95506e+07	151991						3.62936	99.5664		3.62936	60.0031
3.9828	1.72793e+06	1.95693e+07	152572						3.63126	99.5697		3.63126	60.0638
3.9847	1.73205e+06	1.95881e+07	153155						3.63316	99.5729		3.63316	60.1245
3.9866	1.73619e+06	1.96068e+07	153740						3.63506	99.5761		3.63506	60.1853
3.9885	1.74034e+06	1.96256e+07	154327						3.63696	99.5793		3.63696	60.2461
3.9904	1.74449e+06	1.96444e+07	154917						3.63886	99.5825		3.63886	60.3069
3.9923	1.74866e+06	1.96632e+07	155509						3.64076	99.5857		3.64076	60.3678
3.9942	1.75283e+06	1.9682e+07	156103						3.64266	99.5888		3.64266	60.4287
3.9961	1.75702e+06	1.97009e+07	156700						3.64456	99.5919		3.64456	60.4896
3.998	1.76122e+06	1.97197e+07	157298						3.64646	99.5951		3.64646	60.5506
3.9999	1.76542e+06	1.97386e+07	157899						3.64836	99.5981		3.64836	60.6116
4.0018	1.76964e+06	1.97575e+07	158503						3.65027	99.6012		3.65027	60.6727
4.0037	1.77322e+06	1.97812e+07	158954						3.65217	99.6043		3.65217	60.7338
4.0056	1.77542e+06	1.98153e+07	159075						3.65407	99.6073		3.65407	60.7949
4.0075	1.77762e+06	1.98494e+07	159196						3.65597	99.6103		3.65597	60.8561
4.0094	1.77983e+06	1.98836e+07	159316						3.65787	99.6133		3.65787	60.9173
4.0113	1.78203e+06	1.99178e+07	159437						3.65977	99.6163		3.65977	60.9785
4.0132	1.78424e+06	1.99521e+07	159558						3.66167	99.6193		3.66167	61.0398
4.0151	1.78646e+06	1.99864e+07	159680						3.66357	99.6222		3.66357	61.1011
4.017	1.78867e+06	2.00208e+07	159801						3.66547	99.6251		3.66547	61.1625
4.0189	1.79089e+06	20055265	159922						3.66737	99.628		3.66737	61.2239
4.0208	1.79311e+06	2.00898e+07	160044						3.66927	99.6309		3.66927	61.2853
4.0227	1.79533e+06	2.01244e+07	160165						3.67117	99.6338		3.67117	61.3467
4.0246	1.79756e+06	2.0159e+07	160287						3.67307	99.6367		3.67307	61.4082
4.0265	1.79979e+06	2.01937e+07	160408						3.67497	99.6395		3.67497	61.4698
4.0284	1.80202e+06	2.02285e+07	160530						3.67687	99.6423		3.67687	61.5313
4.0303	1.80426e+06	2.02633e+07	160652						3.67877	99.6451		3.67877	61.5929
4.0322	1.80649e+06	2.02982e+07	160774						3.68067	99.6479		3.68067	61.6546
4.0341	1.80873e+06	2.03331e+07	160896						3.68257	99.6507		3.68257	61.7162
4.036	1.81098e+06	2.03681e+07	161018						3.68447	99.6534		3.68447	61.7779
4.0379	1.81322e+06	2.04031e+07	161141						3.68637	99.6562		3.68637	61.8397
4.0398	1.81547e+06	2.04383e+07	161263						3.68827	99.6589		3.68827	61.9014
4.0417	1.81772e+06	2.04734e+07	161385						3.69017	99.6616		3.69017	61.9633
4.0436	1.81998e+06	2.05087e+07	161508						3.69207	99.6642		3.69207	62.0251
4.0455	1.82223e+06	2.0544e+07	161631						3.69397	99.6669		3.69397	62.087
4.0474	1.82449e+06	2.05793e+07	161753						3.69587	99.6696		3.69587	62.1489
4.0493	1.82676e+06	2.06148e+07	161876						3.69777	99.6722		3.69777	62.2108
4.05121	1.82902e+06	20650247	161999						3.69967	99.6748		3.69967	62.2728
4.05311	1.83129e+06	2.06858e+07	162122						3.70157	99.6774		3.70157	62.3348
4.05501	1.83356e+06	2.07214e+07	162245						3.70347	99.68		3.70347	62.3969
4.05691	1.83583e+06	2.07571e+07	162368						3.70537	99.6826		3.70537	62.4589
4.05881	1.83811e+06	2.07928e+07	162492						3.70727	99.6851		3.70727	62.5211
4.06071	1.84039e+06	20828579	162615						3.70917	99.6876		3.70917	62.5832
4.06261	1.84267e+06	2.08644e+07	162738						3.71107	99.6902		3.71107	62.6454
4.06451	1.84496e+06	2.09003e+07	162862						3.71297	99.6927		3.71297	62.7076
4.06641	1.84725e+06	2.09363e+07	162986						3.71487	99.6951		3.71487	62.7698
4.06831	1.84954e+06	2.09724e+07	163109						3.71677	99.6976		3.71677	62.8321
4.07021	1.85183e+06	2.10085e+07	163233						3.71867	99.7001		3.71867	62.8944
4.07211	1.85413e+06	21044612	163357						3.72057	99.7025		3.72057	62.9567
4.07401	1.85643e+06	2.10808e+07	163481						3.72247	99.7049		3.72247	63.0191
4.07591	1.85873e+06	21117120	163605						3.72437	99.7073		3.72437	63.0815
4.07781	1.86103e+06	2.11535e+07	163729						3.72627	99.7097		3.72627	63.144
4.07971	1.86334e+06	2.11899e+07	163854						3.72817	99.7121		3.72817	63.2064
4.08161	1.86565e+06	2.12264e+07	163978						3.73007	99.7144		3.73007	63.2689
4.08351	1.86797e+06	2.12629e+07	164103						3.73197	99.7168		3.73197	63.3314
4.08541	1.87028e+06	2.12995e+07	164227						3.73387	99.7191		3.73387	63.394
4.08731	1.8726e+06	2.13361e+07	164352						3.73577	99.7214		3.73577	63.4566
4.08921	1.87492e+06	2.13729e+07	164477						3.73767	99.7237		3.73767	63.5192
4.09111	1.87725e+06	2.14097e+07	164602						3.73957	99.726		3.73957	63.5819
4.09301	1.87958e+06	2.14465e+07	164727						3.74147	99.7283		3.74147	63.6445
4.09491	1.88191e+06	2.14834e+07	164852						3.74337	99.7305		3.74337	63.7072
4.09681	1.88424e+06	2.15204e+07	164977						3.74527	99.7328		3.74527	63.77
4.09871	1.88658e+06	2.15574e+07	165102						3.74717	99.735		3.74717	63.8327
4.10061	1.88892e+06	2.15946e+07	165227						3.74907	99.7372		3.74907	63.8955
4.10251	1.89126e+06	2.16317e+07	165353						3.75098	99.7394		3.75098	63.9584
4.10441	1.89361e+06	2.1669e+07	165478						3.75288	99.7416		3.75288	64.0212
4.10631	1.89595e+06	2.17063e+07	165604						3.75478	99.7437		3.75478	64.0841
4.10821	1.89831e+06	2.17436e+07	165730						3.75668	99.7459		3.75668	64.147
4.11011	1900660	2.1781e+07	165856						3.75858	99.748		3.75858	64.21
4.11201	1.90302e+06	21818532	165982						3.76048	99.7501		3.76048	64.2729
4.11391	1.90538e+06	2.18561e+07	166108						3.76238	99.7522		3.76238	64.3359
4.11581	1.90774e+06	2.18937e+07	166234						3.76428	99.7543		3.76428	64.399
4.11771	1.91011e+06	2.19314e+07	166360						3.76618	99.7564		3.76618	64.462
4.11961	1.91247e+06	2.19691e+07	166486						3.76808	99.7585		3.76808	64.5251
4.12151	1.91485e+06	2.2007e+07	166613						3.76998	99.7605		3.76998	64.5882
4.12341	1.91722e+06	2.20448e+07	166739						3.77188	99.7625		3.77188	64.6514
4.12531	1.9196e+06	2.20828e+07	166866						3.77378	99.7646		3.77378	64.7145
4.12721	1.92198e+06	2.21208e+07	166992						3.77568	99.7666		3.77568	64.7777
4.12911	1.92436e+06	2.21589e+07	167119						3.77758	99.7686		3.77758	64.8409
4.13101	1.92675e+06	2.2197e+07	167246						3.77948	99.7705		3.77948	64.9042
4.13291	1.92914e+06	2.22352e+07	167373						3.78138	99.7725		3.78138	64.9674
4.13481	1.93153e+06	2.22735e+07	167500						3.78328	99.7745		3.78328	65.0307
4.13671	1.93393e+06	2.23118e+07	167627						3.78518	99.7764		3.78518	65.0941
4.13861	1.93632e+06	2.23502e+07	167755						3.78708	99.7783		3.78708	65.1574
4.14051	1.93873e+06	2.23887e+07	167882						3.78898	99.7802		3.78898	65.2208
4.14241	1.94113e+06	2.24272e+07	168009						3.79088	99.7821		3.79088	65.2842
[truncated: 8,004 more rows]

## Sheet: Fig. 4c
Source data from Frediani et al.							Thomas DeCruz et al. Fig 4c: line graph data for proportion of samples grouped by Ct for first 6 days
Frediani et al. "The New Normal: Delayed Peak SARS-CoV-2 Viral Loads Relative to Symptom Onset and Implications for COVID-19 Testing Programs", Clinical Infectious Diseases, Volume 78, Issue 2, 15 February 2024, Pages 301–307, https://doi.org/10.1093/cid/ciad582							data calc part a)
Days since symptom onset	Ct, Median (IQR)	Ct≤25, n(%)	Ct≤30, n(%)	Ag Conc (pg/mL), Median (IQR), n			Days since symptom onset	n (total)	Median Ct	Ct ≤25 n	%	Ct ≤ 30 n	%	25<Ct≤30 n	%	Ct>30 n	%
0, n=20	28.9 (23.9-33.5)	6 (30)	12 (60)	8.2 (0.1-103.6), n=15			0	20	28.9 (23.9–33.5)	6	0.3	12	0.6	6	0.3	8	0.4
1, n=101	24.3 (16.9-29.4	54 (53.5)	81 (80.2)	26.6 (1.9-704.2), n=79			1	101	24.3 (19.6–29.4)	54	0.535	81	0.802	27	0.267	20	0.198
2, n=103	23.4 (18.6-30.7)	61 (59.2)	77 (74.8)	46.6 (0.5-2614.4), n=80			2	103	23.4 (18.6–30.7)	61	0.592	77	0.748	16	0.156	26	0.252
3, n=60	20.8 (18.9-24.1)	48 (80)	56 (93.3)	477.7 (103.6-2937.1), n=43			3	60	20.8 (18.9–23.8)	48	0.8	56	0.933	8	0.133	4	0.067
4, n=31	21.2 (18.9-24.1)	25 (80.6)	28 (90.3)	688.5 (141.5-5270.8), n=23			4	31	21.2 (18.9–24.1)	25	0.806	28	0.903	3	0.097	3	0.097
5, n=14	26.6 (22.5-28.6)	6 (42.9)	12 (85.7)	16.7 (2.2-26.5), n=9			5	14	26.6 (22.5–28.6)	6	0.429	12	0.857	6	0.428	2	0.143
6, n=9	25.9 (20.4-29.4)	4 (44.4)	7 (77.8)	1002.1 (0.6-1756.4), n=7			6	9	25.9 (20.4–29.4)	4	0.444	7	0.778	3	0.334	2	0.222
0-6, n=338	23.4 (19.2-28.9)	204 (60.4)	273 (80.8)	120 (2.8-1801), n=256
7+, n=10	31.4 (28.5-35.2)	0 (0)	4 (40)	9.1 (0.3-21.8), n=8			Thomas DeCruz et al. Fig 4c: bar graph data
							data calc part b)
								Calculated sensitivity from Thomas DeCruz et al clinical samples
Table 1: estimating % detected positive by Ag-RDT with estimated thresholds of Ct ≤ 25 and Ct ≤ 30
									≤25	25<Ct≤30	Ct>30	Total
								Total (n)	29	10	14	53
								FND positive (n)	29	9	8
								FND assay sensitivity (%)	1	0.9	0.571429
								AuNP positive (n)	27	2	1
								AuNP assay sensitivity (%)	0.931034	0.2	0.0714286
							data calc part c)		Calculated sensitivity of FND and AuNP assay per day using calculated assay sensitivity above (data calc part b) and proportion of samples in Ct ranges from data calc part a)
									Days since symptom onset	FND assay sensitivity	AuNP sensitivity
									0	0.798571	0.367882
									1	0.888443	0.565646
									2	0.8764	0.600372
									3	0.957986	0.776213
									4	0.948729	0.776742
									5	0.895914	0.495228
									6	0.871457	0.496036

[truncated: 10 more sheets: SI Fig. 1, SI Fig. 3b, SI Fig.3a,c, SI Fig. 4a,b, SI Fig. 4c,d, SI Fig. 5, SI Fig. 6a, SI Fig. 8, SI Fig.11, SI Fig. 12]
